# Supplementary material for: mTORC1 coordinates an immediate unfolded protein response-related transcriptome in activated B cells preceding antibody secretion
Source: Nat Commun. 2020 Feb 5;11:723. doi: 10.1038/s41467-019-14032-1 (PMC7002553; doi:10.1038/s41467-019-14032-1)
Supplement: Supplementary file 3 — Source Data [file 41467_2019_14032_MOESM3_ESM.xlsx]

## Sheet: Figure 1b
Divisions	FO, CpG	FO, CpG + IL4,5	1: MZ, CpG	2: MZ, CpG + IL4,5
0	1.67	0.79	80	76.9
1	4.72	2.1	69.4	70
2	3.38	3.43	64.7	70.4
3	2.2	8.81	61	71.8
4	2.73	19.3	68.4	66
5	3.74	29.9
6	3.58	36.9

## Sheet: Figure 1c
	MZ			FO
CpG_Blimp_neg	1	0	0	0	0	0
CpG_Blimp_pos_undivided	115.2	128	115.2	0	0	0
CpG_Blimp_pos_divided	192	204.8	166.4	0	0	0
CpG5_Blimp_neg	1	0	0	0	1	0
CpG5_Blimp_pos_undivided	160	153.6	153.6	6	6	2
CpG5_Blimp_pos_divided	230.4	230.4	268.8	336	352	208

## Sheet: Figure 1f
Divisions	FO, Xbp1s	FO,BiP	MZ, Xbp1s	MZ, BiP
0	102	337	290	378
1	114	507	474	602
2	154	611	668	705
3	249	754	751	746
4	475	871	837	771
5	782	829	890	759
6	937	711	921	672

## Sheet: Figure 1g
Time (h)	CD138			BiP			Xbp1s
0	0	0	0	0	0	0	0	0	0	*baseline=0
24	1.58	3.15	2.22	9.29	17	15.1	1.9	2.05	1.79
48	9.96	8.75	10	17.2	15.7	16.4	17.8	15.2	15.8
72	28	19.7	23.2	46	44	44.3	50.3	47.2	47.7

## Sheet: Figure 2a
FO_1	MZ_1	PC_1
6.41	1.31	288
3.25	1.09	353
2.03	1.07	179

## Sheet: Figure 2f
Prdm1
sample	log2exp	group
follicular_B.UTX.Blimp_neg.1	1.72	follicular_B.UTX.Blimp_neg
marginal_Z_B.UTX.Blimp_neg.1	3.23	marginal_Z_B.UTX.Blimp_neg
follicular_B.UTX.Blimp_neg.2	1.53	follicular_B.UTX.Blimp_neg
marginal_Z_B.UTX.Blimp_neg.2	3.23	marginal_Z_B.UTX.Blimp_neg
follicular_B.UTX.Blimp_neg.3	1.57	follicular_B.UTX.Blimp_neg
marginal_Z_B.UTX.Blimp_neg.3	3.32	marginal_Z_B.UTX.Blimp_neg
follicular_B.UTX.Blimp_neg.4	1.63	follicular_B.UTX.Blimp_neg
marginal_Z_B.UTX.Blimp_neg.4	3.04	marginal_Z_B.UTX.Blimp_neg
follicular_B.UTX.Blimp_neg.5	1.88	follicular_B.UTX.Blimp_neg
marginal_Z_B.UTX.Blimp_neg.5	3.58	marginal_Z_B.UTX.Blimp_neg
B220_pos_PC.UTX.Blimp_pos.1	5.4	B220_pos_PC.UTX.Blimp_pos
B220_neg_PC.UTX.Blimp_pos.2	6.01	B220_neg_PC.UTX.Blimp_pos
B220_pos_PC.UTX.Blimp_pos.2	5.26	B220_pos_PC.UTX.Blimp_pos
B220_neg_PC.UTX.Blimp_pos.3	6.88	B220_neg_PC.UTX.Blimp_pos
B220_pos_PC.UTX.Blimp_pos.3	7.02	B220_pos_PC.UTX.Blimp_pos
B220_neg_PC.UTX.Blimp_pos.4	5.22	B220_neg_PC.UTX.Blimp_pos
B220_pos_PC.UTX.Blimp_pos.4	5.03	B220_pos_PC.UTX.Blimp_pos
B220_neg_PC.UTX.Blimp_pos.5	7.01	B220_neg_PC.UTX.Blimp_pos
B220_pos_PC.UTX.Blimp_pos.5	7.31	B220_pos_PC.UTX.Blimp_pos
Bach2
sample	log2exp	group
follicular_B.UTX.Blimp_neg.1	6.619	follicular_B.UTX.Blimp_neg
marginal_Z_B.UTX.Blimp_neg.1	4.028	marginal_Z_B.UTX.Blimp_neg
follicular_B.UTX.Blimp_neg.2	6.895	follicular_B.UTX.Blimp_neg
marginal_Z_B.UTX.Blimp_neg.2	4.725	marginal_Z_B.UTX.Blimp_neg
follicular_B.UTX.Blimp_neg.3	6.69	follicular_B.UTX.Blimp_neg
marginal_Z_B.UTX.Blimp_neg.3	4.136	marginal_Z_B.UTX.Blimp_neg
follicular_B.UTX.Blimp_neg.4	5.087	follicular_B.UTX.Blimp_neg
marginal_Z_B.UTX.Blimp_neg.4	2.784	marginal_Z_B.UTX.Blimp_neg
follicular_B.UTX.Blimp_neg.5	5.145	follicular_B.UTX.Blimp_neg
marginal_Z_B.UTX.Blimp_neg.5	4.414	marginal_Z_B.UTX.Blimp_neg
B220_pos_PC.UTX.Blimp_pos.1	0.944	B220_pos_PC.UTX.Blimp_pos
B220_neg_PC.UTX.Blimp_pos.2	2.09	B220_neg_PC.UTX.Blimp_pos
B220_pos_PC.UTX.Blimp_pos.2	1.397	B220_pos_PC.UTX.Blimp_pos
B220_neg_PC.UTX.Blimp_pos.3	1.556	B220_neg_PC.UTX.Blimp_pos
B220_pos_PC.UTX.Blimp_pos.3	2.05	B220_pos_PC.UTX.Blimp_pos
B220_neg_PC.UTX.Blimp_pos.4	1.417	B220_neg_PC.UTX.Blimp_pos
B220_pos_PC.UTX.Blimp_pos.4	1.726	B220_pos_PC.UTX.Blimp_pos
B220_neg_PC.UTX.Blimp_pos.5	2.734	B220_neg_PC.UTX.Blimp_pos
B220_pos_PC.UTX.Blimp_pos.5	2.975	B220_pos_PC.UTX.Blimp_pos
Asns
sample	log2exp	group
follicular_B.UTX.Blimp_neg.1	1.0362	follicular_B.UTX.Blimp_neg
marginal_Z_B.UTX.Blimp_neg.1	2.2699	marginal_Z_B.UTX.Blimp_neg
follicular_B.UTX.Blimp_neg.2	1.8474	follicular_B.UTX.Blimp_neg
marginal_Z_B.UTX.Blimp_neg.2	2.5462	marginal_Z_B.UTX.Blimp_neg
follicular_B.UTX.Blimp_neg.3	1.647	follicular_B.UTX.Blimp_neg
marginal_Z_B.UTX.Blimp_neg.3	2.4866	marginal_Z_B.UTX.Blimp_neg
follicular_B.UTX.Blimp_neg.4	0.0827	follicular_B.UTX.Blimp_neg
marginal_Z_B.UTX.Blimp_neg.4	2.5738	marginal_Z_B.UTX.Blimp_neg
follicular_B.UTX.Blimp_neg.5	1.4424	follicular_B.UTX.Blimp_neg
marginal_Z_B.UTX.Blimp_neg.5	2.4037	marginal_Z_B.UTX.Blimp_neg
B220_pos_PC.UTX.Blimp_pos.1	7.0399	B220_pos_PC.UTX.Blimp_pos
B220_neg_PC.UTX.Blimp_pos.2	7.5396	B220_neg_PC.UTX.Blimp_pos
B220_pos_PC.UTX.Blimp_pos.2	6.6632	B220_pos_PC.UTX.Blimp_pos
B220_neg_PC.UTX.Blimp_pos.3	7.7453	B220_neg_PC.UTX.Blimp_pos
B220_pos_PC.UTX.Blimp_pos.3	6.9514	B220_pos_PC.UTX.Blimp_pos
B220_neg_PC.UTX.Blimp_pos.4	7.3078	B220_neg_PC.UTX.Blimp_pos
B220_pos_PC.UTX.Blimp_pos.4	6.9236	B220_pos_PC.UTX.Blimp_pos
B220_neg_PC.UTX.Blimp_pos.5	7.5259	B220_neg_PC.UTX.Blimp_pos
B220_pos_PC.UTX.Blimp_pos.5	7.4309	B220_pos_PC.UTX.Blimp_pos
Atf3
sample	log2exp	group
follicular_B.UTX.Blimp_neg.1	4.3926	follicular_B.UTX.Blimp_neg
marginal_Z_B.UTX.Blimp_neg.1	6.0441	marginal_Z_B.UTX.Blimp_neg
follicular_B.UTX.Blimp_neg.2	4.771	follicular_B.UTX.Blimp_neg
marginal_Z_B.UTX.Blimp_neg.2	6.5432	marginal_Z_B.UTX.Blimp_neg
follicular_B.UTX.Blimp_neg.3	4.8027	follicular_B.UTX.Blimp_neg
marginal_Z_B.UTX.Blimp_neg.3	6.9752	marginal_Z_B.UTX.Blimp_neg
follicular_B.UTX.Blimp_neg.4	4.6121	follicular_B.UTX.Blimp_neg
marginal_Z_B.UTX.Blimp_neg.4	7.5866	marginal_Z_B.UTX.Blimp_neg
follicular_B.UTX.Blimp_neg.5	4.0475	follicular_B.UTX.Blimp_neg
marginal_Z_B.UTX.Blimp_neg.5	7.3735	marginal_Z_B.UTX.Blimp_neg
B220_pos_PC.UTX.Blimp_pos.1	0.8152	B220_pos_PC.UTX.Blimp_pos
B220_neg_PC.UTX.Blimp_pos.2	0.2412	B220_neg_PC.UTX.Blimp_pos
B220_pos_PC.UTX.Blimp_pos.2	0.0348	B220_pos_PC.UTX.Blimp_pos
B220_neg_PC.UTX.Blimp_pos.3	0.2764	B220_neg_PC.UTX.Blimp_pos
B220_pos_PC.UTX.Blimp_pos.3	1.1126	B220_pos_PC.UTX.Blimp_pos
B220_neg_PC.UTX.Blimp_pos.4	0.7058	B220_neg_PC.UTX.Blimp_pos
B220_pos_PC.UTX.Blimp_pos.4	0.7988	B220_pos_PC.UTX.Blimp_pos
B220_neg_PC.UTX.Blimp_pos.5	1.6174	B220_neg_PC.UTX.Blimp_pos
B220_pos_PC.UTX.Blimp_pos.5	0.4291	B220_pos_PC.UTX.Blimp_pos
Bag3
sample	log2exp	group
follicular_B.UTX.Blimp_neg.1	0.765	follicular_B.UTX.Blimp_neg
marginal_Z_B.UTX.Blimp_neg.1	1.609	marginal_Z_B.UTX.Blimp_neg
follicular_B.UTX.Blimp_neg.2	0.862	follicular_B.UTX.Blimp_neg
marginal_Z_B.UTX.Blimp_neg.2	1.839	marginal_Z_B.UTX.Blimp_neg
follicular_B.UTX.Blimp_neg.3	0.834	follicular_B.UTX.Blimp_neg
marginal_Z_B.UTX.Blimp_neg.3	2.474	marginal_Z_B.UTX.Blimp_neg
follicular_B.UTX.Blimp_neg.4	1.083	follicular_B.UTX.Blimp_neg
marginal_Z_B.UTX.Blimp_neg.4	2.277	marginal_Z_B.UTX.Blimp_neg
follicular_B.UTX.Blimp_neg.5	0.556	follicular_B.UTX.Blimp_neg
marginal_Z_B.UTX.Blimp_neg.5	2.366	marginal_Z_B.UTX.Blimp_neg
B220_pos_PC.UTX.Blimp_pos.1	1.406	B220_pos_PC.UTX.Blimp_pos
B220_neg_PC.UTX.Blimp_pos.2	1.771	B220_neg_PC.UTX.Blimp_pos
B220_pos_PC.UTX.Blimp_pos.2	1.801	B220_pos_PC.UTX.Blimp_pos
B220_neg_PC.UTX.Blimp_pos.3	2.547	B220_neg_PC.UTX.Blimp_pos
B220_pos_PC.UTX.Blimp_pos.3	2.727	B220_pos_PC.UTX.Blimp_pos
B220_neg_PC.UTX.Blimp_pos.4	2.046	B220_neg_PC.UTX.Blimp_pos
B220_pos_PC.UTX.Blimp_pos.4	1.507	B220_pos_PC.UTX.Blimp_pos
B220_neg_PC.UTX.Blimp_pos.5	2.187	B220_neg_PC.UTX.Blimp_pos
B220_pos_PC.UTX.Blimp_pos.5	2.927	B220_pos_PC.UTX.Blimp_pos
Dnajc3
sample	log2exp	group
follicular_B.UTX.Blimp_neg.1	4.49	follicular_B.UTX.Blimp_neg
marginal_Z_B.UTX.Blimp_neg.1	5.34	marginal_Z_B.UTX.Blimp_neg
follicular_B.UTX.Blimp_neg.2	4.81	follicular_B.UTX.Blimp_neg
marginal_Z_B.UTX.Blimp_neg.2	5.28	marginal_Z_B.UTX.Blimp_neg
follicular_B.UTX.Blimp_neg.3	4.96	follicular_B.UTX.Blimp_neg
marginal_Z_B.UTX.Blimp_neg.3	5.53	marginal_Z_B.UTX.Blimp_neg
follicular_B.UTX.Blimp_neg.4	4.26	follicular_B.UTX.Blimp_neg
marginal_Z_B.UTX.Blimp_neg.4	5.03	marginal_Z_B.UTX.Blimp_neg
follicular_B.UTX.Blimp_neg.5	4.61	follicular_B.UTX.Blimp_neg
marginal_Z_B.UTX.Blimp_neg.5	5.46	marginal_Z_B.UTX.Blimp_neg
B220_pos_PC.UTX.Blimp_pos.1	8.46	B220_pos_PC.UTX.Blimp_pos
B220_neg_PC.UTX.Blimp_pos.2	8.04	B220_neg_PC.UTX.Blimp_pos
B220_pos_PC.UTX.Blimp_pos.2	7.96	B220_pos_PC.UTX.Blimp_pos
B220_neg_PC.UTX.Blimp_pos.3	8.7	B220_neg_PC.UTX.Blimp_pos
B220_pos_PC.UTX.Blimp_pos.3	8.81	B220_pos_PC.UTX.Blimp_pos
B220_neg_PC.UTX.Blimp_pos.4	7.91	B220_neg_PC.UTX.Blimp_pos
B220_pos_PC.UTX.Blimp_pos.4	8.55	B220_pos_PC.UTX.Blimp_pos
B220_neg_PC.UTX.Blimp_pos.5	8.37	B220_neg_PC.UTX.Blimp_pos
B220_pos_PC.UTX.Blimp_pos.5	8.81	B220_pos_PC.UTX.Blimp_pos
Edem1
sample	log2exp	group
follicular_B.UTX.Blimp_neg.1	4.41	follicular_B.UTX.Blimp_neg
marginal_Z_B.UTX.Blimp_neg.1	5.8	marginal_Z_B.UTX.Blimp_neg
follicular_B.UTX.Blimp_neg.2	4.99	follicular_B.UTX.Blimp_neg
marginal_Z_B.UTX.Blimp_neg.2	6.02	marginal_Z_B.UTX.Blimp_neg
follicular_B.UTX.Blimp_neg.3	5.02	follicular_B.UTX.Blimp_neg
marginal_Z_B.UTX.Blimp_neg.3	6.38	marginal_Z_B.UTX.Blimp_neg
follicular_B.UTX.Blimp_neg.4	3.82	follicular_B.UTX.Blimp_neg
marginal_Z_B.UTX.Blimp_neg.4	5	marginal_Z_B.UTX.Blimp_neg
follicular_B.UTX.Blimp_neg.5	4.27	follicular_B.UTX.Blimp_neg
marginal_Z_B.UTX.Blimp_neg.5	6.04	marginal_Z_B.UTX.Blimp_neg
B220_pos_PC.UTX.Blimp_pos.1	9.22	B220_pos_PC.UTX.Blimp_pos
B220_neg_PC.UTX.Blimp_pos.2	8.99	B220_neg_PC.UTX.Blimp_pos
B220_pos_PC.UTX.Blimp_pos.2	8.69	B220_pos_PC.UTX.Blimp_pos
B220_neg_PC.UTX.Blimp_pos.3	9.84	B220_neg_PC.UTX.Blimp_pos
B220_pos_PC.UTX.Blimp_pos.3	10.03	B220_pos_PC.UTX.Blimp_pos
B220_neg_PC.UTX.Blimp_pos.4	9.36	B220_neg_PC.UTX.Blimp_pos
B220_pos_PC.UTX.Blimp_pos.4	9.67	B220_pos_PC.UTX.Blimp_pos
B220_neg_PC.UTX.Blimp_pos.5	9.8	B220_neg_PC.UTX.Blimp_pos
B220_pos_PC.UTX.Blimp_pos.5	10.41	B220_pos_PC.UTX.Blimp_pos

## Sheet: Figure 4c
Atf6
sample	log2exp	group
follicular_B.UTX.Blimp_neg.1	4.07	follicular_B.UTX.Blimp_neg
follicular_B.UTX.Blimp_neg.2	4.15	follicular_B.UTX.Blimp_neg
follicular_B.UTX.Blimp_neg.3	4.36	follicular_B.UTX.Blimp_neg
follicular_B.UTX.Blimp_neg.4	2.77	follicular_B.UTX.Blimp_neg
follicular_B.UTX.Blimp_neg.5	3	follicular_B.UTX.Blimp_neg
follicular_B.CPG.Blimp_neg.1	6.71	follicular_B.CPG.Blimp_neg
follicular_B.CPG.Blimp_neg.2	5.77	follicular_B.CPG.Blimp_neg
follicular_B.CPG.Blimp_neg.3	6.67	follicular_B.CPG.Blimp_neg
follicular_B.CPG.Blimp_neg.4	5.16	follicular_B.CPG.Blimp_neg
follicular_B.CPG.Blimp_neg.5	6.29	follicular_B.CPG.Blimp_neg
follicular_B.C45.Blimp_neg.1	5.51	follicular_B.C45.Blimp_neg
follicular_B.C45.Blimp_neg.2	4.55	follicular_B.C45.Blimp_neg
follicular_B.C45.Blimp_neg.3	5.03	follicular_B.C45.Blimp_neg
follicular_B.C45.Blimp_neg.4	5.15	follicular_B.C45.Blimp_neg
follicular_B.C45.Blimp_neg.5	5.17	follicular_B.C45.Blimp_neg
follicular_B.C45.Blimp_pos.1	6.14	follicular_B.C45.Blimp_pos
follicular_B.C45.Blimp_pos.2	5.54	follicular_B.C45.Blimp_pos
follicular_B.C45.Blimp_pos.3	6.15	follicular_B.C45.Blimp_pos
follicular_B.C45.Blimp_pos.4	5.16	follicular_B.C45.Blimp_pos
follicular_B.C45.Blimp_pos.5	5.81	follicular_B.C45.Blimp_pos
marginal_Z_B.UTX.Blimp_neg.1	4.69	marginal_Z_B.UTX.Blimp_neg
marginal_Z_B.UTX.Blimp_neg.2	4.71	marginal_Z_B.UTX.Blimp_neg
marginal_Z_B.UTX.Blimp_neg.3	4.63	marginal_Z_B.UTX.Blimp_neg
marginal_Z_B.UTX.Blimp_neg.4	3.45	marginal_Z_B.UTX.Blimp_neg
marginal_Z_B.UTX.Blimp_neg.5	4.35	marginal_Z_B.UTX.Blimp_neg
Chac1
sample	log2exp	group
follicular_B.UTX.Blimp_neg.1	0.176	follicular_B.UTX.Blimp_neg
follicular_B.UTX.Blimp_neg.2	0	follicular_B.UTX.Blimp_neg
follicular_B.UTX.Blimp_neg.3	0.129	follicular_B.UTX.Blimp_neg
follicular_B.UTX.Blimp_neg.4	0	follicular_B.UTX.Blimp_neg
follicular_B.UTX.Blimp_neg.5	0.556	follicular_B.UTX.Blimp_neg
follicular_B.CPG.Blimp_neg.1	1.966	follicular_B.CPG.Blimp_neg
follicular_B.CPG.Blimp_neg.2	2.727	follicular_B.CPG.Blimp_neg
follicular_B.CPG.Blimp_neg.3	4.099	follicular_B.CPG.Blimp_neg
follicular_B.CPG.Blimp_neg.4	2.206	follicular_B.CPG.Blimp_neg
follicular_B.CPG.Blimp_neg.5	3.668	follicular_B.CPG.Blimp_neg
follicular_B.C45.Blimp_neg.1	3.489	follicular_B.C45.Blimp_neg
follicular_B.C45.Blimp_neg.2	2.911	follicular_B.C45.Blimp_neg
follicular_B.C45.Blimp_neg.3	4.286	follicular_B.C45.Blimp_neg
follicular_B.C45.Blimp_neg.4	4.158	follicular_B.C45.Blimp_neg
follicular_B.C45.Blimp_neg.5	4.298	follicular_B.C45.Blimp_neg
follicular_B.C45.Blimp_pos.1	4.162	follicular_B.C45.Blimp_pos
follicular_B.C45.Blimp_pos.2	3.544	follicular_B.C45.Blimp_pos
follicular_B.C45.Blimp_pos.3	4.699	follicular_B.C45.Blimp_pos
follicular_B.C45.Blimp_pos.4	5.047	follicular_B.C45.Blimp_pos
follicular_B.C45.Blimp_pos.5	4.814	follicular_B.C45.Blimp_pos
marginal_Z_B.UTX.Blimp_neg.1	0.246	marginal_Z_B.UTX.Blimp_neg
marginal_Z_B.UTX.Blimp_neg.2	0.752	marginal_Z_B.UTX.Blimp_neg
marginal_Z_B.UTX.Blimp_neg.3	0.993	marginal_Z_B.UTX.Blimp_neg
marginal_Z_B.UTX.Blimp_neg.4	0.265	marginal_Z_B.UTX.Blimp_neg
marginal_Z_B.UTX.Blimp_neg.5	0.597	marginal_Z_B.UTX.Blimp_neg
Cks1b
sample	log2exp	group
follicular_B.UTX.Blimp_neg.1	4.05	follicular_B.UTX.Blimp_neg
follicular_B.UTX.Blimp_neg.2	4	follicular_B.UTX.Blimp_neg
follicular_B.UTX.Blimp_neg.3	3.72	follicular_B.UTX.Blimp_neg
follicular_B.UTX.Blimp_neg.4	4.18	follicular_B.UTX.Blimp_neg
follicular_B.UTX.Blimp_neg.5	4.08	follicular_B.UTX.Blimp_neg
follicular_B.CPG.Blimp_neg.1	8.19	follicular_B.CPG.Blimp_neg
follicular_B.CPG.Blimp_neg.2	9.07	follicular_B.CPG.Blimp_neg
follicular_B.CPG.Blimp_neg.3	8.44	follicular_B.CPG.Blimp_neg
follicular_B.CPG.Blimp_neg.4	7.57	follicular_B.CPG.Blimp_neg
follicular_B.CPG.Blimp_neg.5	8.44	follicular_B.CPG.Blimp_neg
follicular_B.C45.Blimp_neg.1	8.55	follicular_B.C45.Blimp_neg
follicular_B.C45.Blimp_neg.2	8.97	follicular_B.C45.Blimp_neg
follicular_B.C45.Blimp_neg.3	8.76	follicular_B.C45.Blimp_neg
follicular_B.C45.Blimp_neg.4	8.26	follicular_B.C45.Blimp_neg
follicular_B.C45.Blimp_neg.5	8.76	follicular_B.C45.Blimp_neg
follicular_B.C45.Blimp_pos.1	9.25	follicular_B.C45.Blimp_pos
follicular_B.C45.Blimp_pos.2	9.24	follicular_B.C45.Blimp_pos
follicular_B.C45.Blimp_pos.3	8.91	follicular_B.C45.Blimp_pos
follicular_B.C45.Blimp_pos.4	9.15	follicular_B.C45.Blimp_pos
follicular_B.C45.Blimp_pos.5	9.04	follicular_B.C45.Blimp_pos
marginal_Z_B.UTX.Blimp_neg.1	5.08	marginal_Z_B.UTX.Blimp_neg
marginal_Z_B.UTX.Blimp_neg.2	5.79	marginal_Z_B.UTX.Blimp_neg
marginal_Z_B.UTX.Blimp_neg.3	4.73	marginal_Z_B.UTX.Blimp_neg
marginal_Z_B.UTX.Blimp_neg.4	5.58	marginal_Z_B.UTX.Blimp_neg
marginal_Z_B.UTX.Blimp_neg.5	4.69	marginal_Z_B.UTX.Blimp_neg
Ddit4
sample	log2exp	group
follicular_B.UTX.Blimp_neg.1	2.571	follicular_B.UTX.Blimp_neg
follicular_B.UTX.Blimp_neg.2	2.308	follicular_B.UTX.Blimp_neg
follicular_B.UTX.Blimp_neg.3	2.388	follicular_B.UTX.Blimp_neg
follicular_B.UTX.Blimp_neg.4	0.953	follicular_B.UTX.Blimp_neg
follicular_B.UTX.Blimp_neg.5	1.955	follicular_B.UTX.Blimp_neg
follicular_B.CPG.Blimp_neg.1	4.633	follicular_B.CPG.Blimp_neg
follicular_B.CPG.Blimp_neg.2	3.743	follicular_B.CPG.Blimp_neg
follicular_B.CPG.Blimp_neg.3	3.41	follicular_B.CPG.Blimp_neg
follicular_B.CPG.Blimp_neg.4	3.565	follicular_B.CPG.Blimp_neg
follicular_B.CPG.Blimp_neg.5	4.489	follicular_B.CPG.Blimp_neg
follicular_B.C45.Blimp_neg.1	3.893	follicular_B.C45.Blimp_neg
follicular_B.C45.Blimp_neg.2	3.714	follicular_B.C45.Blimp_neg
follicular_B.C45.Blimp_neg.3	3.208	follicular_B.C45.Blimp_neg
follicular_B.C45.Blimp_neg.4	4.263	follicular_B.C45.Blimp_neg
follicular_B.C45.Blimp_neg.5	3.124	follicular_B.C45.Blimp_neg
follicular_B.C45.Blimp_pos.1	3.456	follicular_B.C45.Blimp_pos
follicular_B.C45.Blimp_pos.2	3.025	follicular_B.C45.Blimp_pos
follicular_B.C45.Blimp_pos.3	4.05	follicular_B.C45.Blimp_pos
follicular_B.C45.Blimp_pos.4	2.566	follicular_B.C45.Blimp_pos
follicular_B.C45.Blimp_pos.5	3.637	follicular_B.C45.Blimp_pos
marginal_Z_B.UTX.Blimp_neg.1	3.138	marginal_Z_B.UTX.Blimp_neg
marginal_Z_B.UTX.Blimp_neg.2	3.337	marginal_Z_B.UTX.Blimp_neg
marginal_Z_B.UTX.Blimp_neg.3	2.559	marginal_Z_B.UTX.Blimp_neg
marginal_Z_B.UTX.Blimp_neg.4	1.607	marginal_Z_B.UTX.Blimp_neg
marginal_Z_B.UTX.Blimp_neg.5	3.549	marginal_Z_B.UTX.Blimp_neg
Mthfd2
sample	log2exp	group
follicular_B.UTX.Blimp_neg.1	3.93	follicular_B.UTX.Blimp_neg
follicular_B.UTX.Blimp_neg.2	4.35	follicular_B.UTX.Blimp_neg
follicular_B.UTX.Blimp_neg.3	4.36	follicular_B.UTX.Blimp_neg
follicular_B.UTX.Blimp_neg.4	3.71	follicular_B.UTX.Blimp_neg
follicular_B.UTX.Blimp_neg.5	4.11	follicular_B.UTX.Blimp_neg
follicular_B.CPG.Blimp_neg.1	5.74	follicular_B.CPG.Blimp_neg
follicular_B.CPG.Blimp_neg.2	6.15	follicular_B.CPG.Blimp_neg
follicular_B.CPG.Blimp_neg.3	6.77	follicular_B.CPG.Blimp_neg
follicular_B.CPG.Blimp_neg.4	5.25	follicular_B.CPG.Blimp_neg
follicular_B.CPG.Blimp_neg.5	6.12	follicular_B.CPG.Blimp_neg
follicular_B.C45.Blimp_neg.1	7.02	follicular_B.C45.Blimp_neg
follicular_B.C45.Blimp_neg.2	6.54	follicular_B.C45.Blimp_neg
follicular_B.C45.Blimp_neg.3	7.16	follicular_B.C45.Blimp_neg
follicular_B.C45.Blimp_neg.4	7.18	follicular_B.C45.Blimp_neg
follicular_B.C45.Blimp_neg.5	7.3	follicular_B.C45.Blimp_neg
follicular_B.C45.Blimp_pos.1	7.28	follicular_B.C45.Blimp_pos
follicular_B.C45.Blimp_pos.2	6.94	follicular_B.C45.Blimp_pos
follicular_B.C45.Blimp_pos.3	7.44	follicular_B.C45.Blimp_pos
follicular_B.C45.Blimp_pos.4	7.88	follicular_B.C45.Blimp_pos
follicular_B.C45.Blimp_pos.5	7.58	follicular_B.C45.Blimp_pos
marginal_Z_B.UTX.Blimp_neg.1	4.7	marginal_Z_B.UTX.Blimp_neg
marginal_Z_B.UTX.Blimp_neg.2	4.56	marginal_Z_B.UTX.Blimp_neg
marginal_Z_B.UTX.Blimp_neg.3	4.38	marginal_Z_B.UTX.Blimp_neg
marginal_Z_B.UTX.Blimp_neg.4	4.41	marginal_Z_B.UTX.Blimp_neg
marginal_Z_B.UTX.Blimp_neg.5	4.51	marginal_Z_B.UTX.Blimp_neg
Slc7a5
sample	log2exp	group
follicular_B.UTX.Blimp_neg.1	3.76	follicular_B.UTX.Blimp_neg
follicular_B.UTX.Blimp_neg.2	4.87	follicular_B.UTX.Blimp_neg
follicular_B.UTX.Blimp_neg.3	4.55	follicular_B.UTX.Blimp_neg
follicular_B.UTX.Blimp_neg.4	1.72	follicular_B.UTX.Blimp_neg
follicular_B.UTX.Blimp_neg.5	2.14	follicular_B.UTX.Blimp_neg
follicular_B.CPG.Blimp_neg.1	5.34	follicular_B.CPG.Blimp_neg
follicular_B.CPG.Blimp_neg.2	5.36	follicular_B.CPG.Blimp_neg
follicular_B.CPG.Blimp_neg.3	6.35	follicular_B.CPG.Blimp_neg
follicular_B.CPG.Blimp_neg.4	2.81	follicular_B.CPG.Blimp_neg
follicular_B.CPG.Blimp_neg.5	5.54	follicular_B.CPG.Blimp_neg
follicular_B.C45.Blimp_neg.1	7.05	follicular_B.C45.Blimp_neg
follicular_B.C45.Blimp_neg.2	6.24	follicular_B.C45.Blimp_neg
follicular_B.C45.Blimp_neg.3	6.58	follicular_B.C45.Blimp_neg
follicular_B.C45.Blimp_neg.4	7.16	follicular_B.C45.Blimp_neg
follicular_B.C45.Blimp_neg.5	6.85	follicular_B.C45.Blimp_neg
follicular_B.C45.Blimp_pos.1	8.41	follicular_B.C45.Blimp_pos
follicular_B.C45.Blimp_pos.2	7.77	follicular_B.C45.Blimp_pos
follicular_B.C45.Blimp_pos.3	9.02	follicular_B.C45.Blimp_pos
follicular_B.C45.Blimp_pos.4	7.49	follicular_B.C45.Blimp_pos
follicular_B.C45.Blimp_pos.5	8.65	follicular_B.C45.Blimp_pos
marginal_Z_B.UTX.Blimp_neg.1	4.12	marginal_Z_B.UTX.Blimp_neg
marginal_Z_B.UTX.Blimp_neg.2	4.6	marginal_Z_B.UTX.Blimp_neg
marginal_Z_B.UTX.Blimp_neg.3	4.49	marginal_Z_B.UTX.Blimp_neg
marginal_Z_B.UTX.Blimp_neg.4	2.21	marginal_Z_B.UTX.Blimp_neg
marginal_Z_B.UTX.Blimp_neg.5	4.23	marginal_Z_B.UTX.Blimp_neg
Asns
sample	log2exp	group
follicular_B.UTX.Blimp_neg.1	1.0362	follicular_B.UTX.Blimp_neg
follicular_B.UTX.Blimp_neg.2	1.8474	follicular_B.UTX.Blimp_neg
follicular_B.UTX.Blimp_neg.3	1.647	follicular_B.UTX.Blimp_neg
follicular_B.UTX.Blimp_neg.4	0.0827	follicular_B.UTX.Blimp_neg
follicular_B.UTX.Blimp_neg.5	1.4424	follicular_B.UTX.Blimp_neg
follicular_B.CPG.Blimp_neg.1	4.0017	follicular_B.CPG.Blimp_neg
follicular_B.CPG.Blimp_neg.2	5.1494	follicular_B.CPG.Blimp_neg
follicular_B.CPG.Blimp_neg.3	6.5164	follicular_B.CPG.Blimp_neg
follicular_B.CPG.Blimp_neg.4	3.6426	follicular_B.CPG.Blimp_neg
follicular_B.CPG.Blimp_neg.5	5.0988	follicular_B.CPG.Blimp_neg
follicular_B.C45.Blimp_neg.1	6.4397	follicular_B.C45.Blimp_neg
follicular_B.C45.Blimp_neg.2	6.0494	follicular_B.C45.Blimp_neg
follicular_B.C45.Blimp_neg.3	7.0615	follicular_B.C45.Blimp_neg
follicular_B.C45.Blimp_neg.4	6.9356	follicular_B.C45.Blimp_neg
follicular_B.C45.Blimp_neg.5	7.3458	follicular_B.C45.Blimp_neg
follicular_B.C45.Blimp_pos.1	7.572	follicular_B.C45.Blimp_pos
follicular_B.C45.Blimp_pos.2	6.9785	follicular_B.C45.Blimp_pos
follicular_B.C45.Blimp_pos.3	8.0275	follicular_B.C45.Blimp_pos
follicular_B.C45.Blimp_pos.4	8.5217	follicular_B.C45.Blimp_pos
follicular_B.C45.Blimp_pos.5	8.2237	follicular_B.C45.Blimp_pos
marginal_Z_B.UTX.Blimp_neg.1	2.2699	marginal_Z_B.UTX.Blimp_neg
marginal_Z_B.UTX.Blimp_neg.2	2.5462	marginal_Z_B.UTX.Blimp_neg
marginal_Z_B.UTX.Blimp_neg.3	2.4866	marginal_Z_B.UTX.Blimp_neg
marginal_Z_B.UTX.Blimp_neg.4	2.5738	marginal_Z_B.UTX.Blimp_neg
marginal_Z_B.UTX.Blimp_neg.5	2.4037	marginal_Z_B.UTX.Blimp_neg
Hspa5
sample	log2exp	group
follicular_B.UTX.Blimp_neg.1	10.34	follicular_B.UTX.Blimp_neg
follicular_B.UTX.Blimp_neg.2	10.25	follicular_B.UTX.Blimp_neg
follicular_B.UTX.Blimp_neg.3	10.26	follicular_B.UTX.Blimp_neg
follicular_B.UTX.Blimp_neg.4	10.07	follicular_B.UTX.Blimp_neg
follicular_B.UTX.Blimp_neg.5	10.51	follicular_B.UTX.Blimp_neg
follicular_B.CPG.Blimp_neg.1	9.06	follicular_B.CPG.Blimp_neg
follicular_B.CPG.Blimp_neg.2	8.97	follicular_B.CPG.Blimp_neg
follicular_B.CPG.Blimp_neg.3	9.32	follicular_B.CPG.Blimp_neg
follicular_B.CPG.Blimp_neg.4	9.09	follicular_B.CPG.Blimp_neg
follicular_B.CPG.Blimp_neg.5	9.09	follicular_B.CPG.Blimp_neg
follicular_B.C45.Blimp_neg.1	10.7	follicular_B.C45.Blimp_neg
follicular_B.C45.Blimp_neg.2	10.03	follicular_B.C45.Blimp_neg
follicular_B.C45.Blimp_neg.3	10.07	follicular_B.C45.Blimp_neg
follicular_B.C45.Blimp_neg.4	10.7	follicular_B.C45.Blimp_neg
follicular_B.C45.Blimp_neg.5	10.68	follicular_B.C45.Blimp_neg
follicular_B.C45.Blimp_pos.1	11.97	follicular_B.C45.Blimp_pos
follicular_B.C45.Blimp_pos.2	11.81	follicular_B.C45.Blimp_pos
follicular_B.C45.Blimp_pos.3	11.99	follicular_B.C45.Blimp_pos
follicular_B.C45.Blimp_pos.4	12.18	follicular_B.C45.Blimp_pos
follicular_B.C45.Blimp_pos.5	12.43	follicular_B.C45.Blimp_pos
marginal_Z_B.UTX.Blimp_neg.1	10.86	marginal_Z_B.UTX.Blimp_neg
marginal_Z_B.UTX.Blimp_neg.2	10.46	marginal_Z_B.UTX.Blimp_neg
marginal_Z_B.UTX.Blimp_neg.3	11.03	marginal_Z_B.UTX.Blimp_neg
marginal_Z_B.UTX.Blimp_neg.4	10.84	marginal_Z_B.UTX.Blimp_neg
marginal_Z_B.UTX.Blimp_neg.5	11.24	marginal_Z_B.UTX.Blimp_neg
Hsp90b1
sample	log2exp	group
follicular_B.UTX.Blimp_neg.1	8.5	follicular_B.UTX.Blimp_neg
follicular_B.UTX.Blimp_neg.2	8.67	follicular_B.UTX.Blimp_neg
follicular_B.UTX.Blimp_neg.3	8.85	follicular_B.UTX.Blimp_neg
follicular_B.UTX.Blimp_neg.4	7.78	follicular_B.UTX.Blimp_neg
follicular_B.UTX.Blimp_neg.5	8.08	follicular_B.UTX.Blimp_neg
follicular_B.CPG.Blimp_neg.1	8.63	follicular_B.CPG.Blimp_neg
follicular_B.CPG.Blimp_neg.2	8.39	follicular_B.CPG.Blimp_neg
follicular_B.CPG.Blimp_neg.3	8.96	follicular_B.CPG.Blimp_neg
follicular_B.CPG.Blimp_neg.4	7.98	follicular_B.CPG.Blimp_neg
follicular_B.CPG.Blimp_neg.5	8.41	follicular_B.CPG.Blimp_neg
follicular_B.C45.Blimp_neg.1	10.33	follicular_B.C45.Blimp_neg
follicular_B.C45.Blimp_neg.2	9.45	follicular_B.C45.Blimp_neg
follicular_B.C45.Blimp_neg.3	9.61	follicular_B.C45.Blimp_neg
follicular_B.C45.Blimp_neg.4	9.97	follicular_B.C45.Blimp_neg
follicular_B.C45.Blimp_neg.5	9.94	follicular_B.C45.Blimp_neg
follicular_B.C45.Blimp_pos.1	12.31	follicular_B.C45.Blimp_pos
follicular_B.C45.Blimp_pos.2	12.12	follicular_B.C45.Blimp_pos
follicular_B.C45.Blimp_pos.3	12.35	follicular_B.C45.Blimp_pos
follicular_B.C45.Blimp_pos.4	11.96	follicular_B.C45.Blimp_pos
follicular_B.C45.Blimp_pos.5	12.39	follicular_B.C45.Blimp_pos
marginal_Z_B.UTX.Blimp_neg.1	9.1	marginal_Z_B.UTX.Blimp_neg
marginal_Z_B.UTX.Blimp_neg.2	8.91	marginal_Z_B.UTX.Blimp_neg
marginal_Z_B.UTX.Blimp_neg.3	9.25	marginal_Z_B.UTX.Blimp_neg
marginal_Z_B.UTX.Blimp_neg.4	8.24	marginal_Z_B.UTX.Blimp_neg
marginal_Z_B.UTX.Blimp_neg.5	8.8	marginal_Z_B.UTX.Blimp_neg
Ssr1
sample	log2exp	group
follicular_B.UTX.Blimp_neg.1	3.97	follicular_B.UTX.Blimp_neg
follicular_B.UTX.Blimp_neg.2	4.04	follicular_B.UTX.Blimp_neg
follicular_B.UTX.Blimp_neg.3	4.04	follicular_B.UTX.Blimp_neg
follicular_B.UTX.Blimp_neg.4	3.27	follicular_B.UTX.Blimp_neg
follicular_B.UTX.Blimp_neg.5	3.85	follicular_B.UTX.Blimp_neg
follicular_B.CPG.Blimp_neg.1	5.05	follicular_B.CPG.Blimp_neg
follicular_B.CPG.Blimp_neg.2	4.78	follicular_B.CPG.Blimp_neg
follicular_B.CPG.Blimp_neg.3	5.14	follicular_B.CPG.Blimp_neg
follicular_B.CPG.Blimp_neg.4	4.71	follicular_B.CPG.Blimp_neg
follicular_B.CPG.Blimp_neg.5	5.18	follicular_B.CPG.Blimp_neg
follicular_B.C45.Blimp_neg.1	5.59	follicular_B.C45.Blimp_neg
follicular_B.C45.Blimp_neg.2	5.12	follicular_B.C45.Blimp_neg
follicular_B.C45.Blimp_neg.3	5.25	follicular_B.C45.Blimp_neg
follicular_B.C45.Blimp_neg.4	5.64	follicular_B.C45.Blimp_neg
follicular_B.C45.Blimp_neg.5	5.28	follicular_B.C45.Blimp_neg
follicular_B.C45.Blimp_pos.1	6.85	follicular_B.C45.Blimp_pos
follicular_B.C45.Blimp_pos.2	6.82	follicular_B.C45.Blimp_pos
follicular_B.C45.Blimp_pos.3	6.76	follicular_B.C45.Blimp_pos
follicular_B.C45.Blimp_pos.4	6.63	follicular_B.C45.Blimp_pos
follicular_B.C45.Blimp_pos.5	6.8	follicular_B.C45.Blimp_pos
marginal_Z_B.UTX.Blimp_neg.1	4.25	marginal_Z_B.UTX.Blimp_neg
marginal_Z_B.UTX.Blimp_neg.2	4.15	marginal_Z_B.UTX.Blimp_neg
marginal_Z_B.UTX.Blimp_neg.3	4.08	marginal_Z_B.UTX.Blimp_neg
marginal_Z_B.UTX.Blimp_neg.4	3.78	marginal_Z_B.UTX.Blimp_neg
marginal_Z_B.UTX.Blimp_neg.5	4.06	marginal_Z_B.UTX.Blimp_neg
Edem1
sample	log2exp	group
follicular_B.UTX.Blimp_neg.1	4.41	follicular_B.UTX.Blimp_neg
follicular_B.UTX.Blimp_neg.2	4.99	follicular_B.UTX.Blimp_neg
follicular_B.UTX.Blimp_neg.3	5.02	follicular_B.UTX.Blimp_neg
follicular_B.UTX.Blimp_neg.4	3.82	follicular_B.UTX.Blimp_neg
follicular_B.UTX.Blimp_neg.5	4.27	follicular_B.UTX.Blimp_neg
follicular_B.CPG.Blimp_neg.1	5.97	follicular_B.CPG.Blimp_neg
follicular_B.CPG.Blimp_neg.2	5.57	follicular_B.CPG.Blimp_neg
follicular_B.CPG.Blimp_neg.3	6.4	follicular_B.CPG.Blimp_neg
follicular_B.CPG.Blimp_neg.4	4.87	follicular_B.CPG.Blimp_neg
follicular_B.CPG.Blimp_neg.5	5.77	follicular_B.CPG.Blimp_neg
follicular_B.C45.Blimp_neg.1	6.36	follicular_B.C45.Blimp_neg
follicular_B.C45.Blimp_neg.2	5.84	follicular_B.C45.Blimp_neg
follicular_B.C45.Blimp_neg.3	5.96	follicular_B.C45.Blimp_neg
follicular_B.C45.Blimp_neg.4	6.54	follicular_B.C45.Blimp_neg
follicular_B.C45.Blimp_neg.5	6.63	follicular_B.C45.Blimp_neg
follicular_B.C45.Blimp_pos.1	8.29	follicular_B.C45.Blimp_pos
follicular_B.C45.Blimp_pos.2	8.02	follicular_B.C45.Blimp_pos
follicular_B.C45.Blimp_pos.3	8.41	follicular_B.C45.Blimp_pos
follicular_B.C45.Blimp_pos.4	7.67	follicular_B.C45.Blimp_pos
follicular_B.C45.Blimp_pos.5	8.44	follicular_B.C45.Blimp_pos
marginal_Z_B.UTX.Blimp_neg.1	5.8	marginal_Z_B.UTX.Blimp_neg
marginal_Z_B.UTX.Blimp_neg.2	6.02	marginal_Z_B.UTX.Blimp_neg
marginal_Z_B.UTX.Blimp_neg.3	6.38	marginal_Z_B.UTX.Blimp_neg
marginal_Z_B.UTX.Blimp_neg.4	5	marginal_Z_B.UTX.Blimp_neg
marginal_Z_B.UTX.Blimp_neg.5	6.04	marginal_Z_B.UTX.Blimp_neg
Pdia6
sample	log2exp	group
follicular_B.UTX.Blimp_neg.1	7.82	follicular_B.UTX.Blimp_neg
follicular_B.UTX.Blimp_neg.2	8.08	follicular_B.UTX.Blimp_neg
follicular_B.UTX.Blimp_neg.3	8.28	follicular_B.UTX.Blimp_neg
follicular_B.UTX.Blimp_neg.4	7.96	follicular_B.UTX.Blimp_neg
follicular_B.UTX.Blimp_neg.5	8.35	follicular_B.UTX.Blimp_neg
follicular_B.CPG.Blimp_neg.1	8.01	follicular_B.CPG.Blimp_neg
follicular_B.CPG.Blimp_neg.2	8.18	follicular_B.CPG.Blimp_neg
follicular_B.CPG.Blimp_neg.3	8.38	follicular_B.CPG.Blimp_neg
follicular_B.CPG.Blimp_neg.4	8.28	follicular_B.CPG.Blimp_neg
follicular_B.CPG.Blimp_neg.5	8.2	follicular_B.CPG.Blimp_neg
follicular_B.C45.Blimp_neg.1	9.55	follicular_B.C45.Blimp_neg
follicular_B.C45.Blimp_neg.2	9.39	follicular_B.C45.Blimp_neg
follicular_B.C45.Blimp_neg.3	9.12	follicular_B.C45.Blimp_neg
follicular_B.C45.Blimp_neg.4	9.56	follicular_B.C45.Blimp_neg
follicular_B.C45.Blimp_neg.5	9.54	follicular_B.C45.Blimp_neg
follicular_B.C45.Blimp_pos.1	11.18	follicular_B.C45.Blimp_pos
follicular_B.C45.Blimp_pos.2	11.07	follicular_B.C45.Blimp_pos
follicular_B.C45.Blimp_pos.3	11.16	follicular_B.C45.Blimp_pos
follicular_B.C45.Blimp_pos.4	11.36	follicular_B.C45.Blimp_pos
follicular_B.C45.Blimp_pos.5	11.39	follicular_B.C45.Blimp_pos
marginal_Z_B.UTX.Blimp_neg.1	7.96	marginal_Z_B.UTX.Blimp_neg
marginal_Z_B.UTX.Blimp_neg.2	7.97	marginal_Z_B.UTX.Blimp_neg
marginal_Z_B.UTX.Blimp_neg.3	8.53	marginal_Z_B.UTX.Blimp_neg
marginal_Z_B.UTX.Blimp_neg.4	7.99	marginal_Z_B.UTX.Blimp_neg
marginal_Z_B.UTX.Blimp_neg.5	8.18	marginal_Z_B.UTX.Blimp_neg
Pdia5
sample	log2exp	group
follicular_B.UTX.Blimp_neg.1	0.041	follicular_B.UTX.Blimp_neg
follicular_B.UTX.Blimp_neg.2	0	follicular_B.UTX.Blimp_neg
follicular_B.UTX.Blimp_neg.3	0.0586	follicular_B.UTX.Blimp_neg
follicular_B.UTX.Blimp_neg.4	0	follicular_B.UTX.Blimp_neg
follicular_B.UTX.Blimp_neg.5	0.1435	follicular_B.UTX.Blimp_neg
follicular_B.CPG.Blimp_neg.1	0	follicular_B.CPG.Blimp_neg
follicular_B.CPG.Blimp_neg.2	0.0705	follicular_B.CPG.Blimp_neg
follicular_B.CPG.Blimp_neg.3	0	follicular_B.CPG.Blimp_neg
follicular_B.CPG.Blimp_neg.4	0	follicular_B.CPG.Blimp_neg
follicular_B.CPG.Blimp_neg.5	0.0957	follicular_B.CPG.Blimp_neg
follicular_B.C45.Blimp_neg.1	0.3662	follicular_B.C45.Blimp_neg
follicular_B.C45.Blimp_neg.2	0.5328	follicular_B.C45.Blimp_neg
follicular_B.C45.Blimp_neg.3	0.0795	follicular_B.C45.Blimp_neg
follicular_B.C45.Blimp_neg.4	0.1599	follicular_B.C45.Blimp_neg
follicular_B.C45.Blimp_neg.5	0.3264	follicular_B.C45.Blimp_neg
follicular_B.C45.Blimp_pos.1	1.3973	follicular_B.C45.Blimp_pos
follicular_B.C45.Blimp_pos.2	1.4925	follicular_B.C45.Blimp_pos
follicular_B.C45.Blimp_pos.3	0.9678	follicular_B.C45.Blimp_pos
follicular_B.C45.Blimp_pos.4	1.4562	follicular_B.C45.Blimp_pos
follicular_B.C45.Blimp_pos.5	1.0257	follicular_B.C45.Blimp_pos
marginal_Z_B.UTX.Blimp_neg.1	0.635	marginal_Z_B.UTX.Blimp_neg
marginal_Z_B.UTX.Blimp_neg.2	0	marginal_Z_B.UTX.Blimp_neg
marginal_Z_B.UTX.Blimp_neg.3	0	marginal_Z_B.UTX.Blimp_neg
marginal_Z_B.UTX.Blimp_neg.4	0.0257	marginal_Z_B.UTX.Blimp_neg
marginal_Z_B.UTX.Blimp_neg.5	0.1852	marginal_Z_B.UTX.Blimp_neg
Ero1l
sample	log2exp	group
follicular_B.UTX.Blimp_neg.1	3.86	follicular_B.UTX.Blimp_neg
follicular_B.UTX.Blimp_neg.2	3.89	follicular_B.UTX.Blimp_neg
follicular_B.UTX.Blimp_neg.3	4.05	follicular_B.UTX.Blimp_neg
follicular_B.UTX.Blimp_neg.4	3.33	follicular_B.UTX.Blimp_neg
follicular_B.UTX.Blimp_neg.5	3.78	follicular_B.UTX.Blimp_neg
follicular_B.CPG.Blimp_neg.1	4.2	follicular_B.CPG.Blimp_neg
follicular_B.CPG.Blimp_neg.2	3.77	follicular_B.CPG.Blimp_neg
follicular_B.CPG.Blimp_neg.3	4.26	follicular_B.CPG.Blimp_neg
follicular_B.CPG.Blimp_neg.4	3.9	follicular_B.CPG.Blimp_neg
follicular_B.CPG.Blimp_neg.5	4.01	follicular_B.CPG.Blimp_neg
follicular_B.C45.Blimp_neg.1	4.86	follicular_B.C45.Blimp_neg
follicular_B.C45.Blimp_neg.2	4.07	follicular_B.C45.Blimp_neg
follicular_B.C45.Blimp_neg.3	4.63	follicular_B.C45.Blimp_neg
follicular_B.C45.Blimp_neg.4	4.8	follicular_B.C45.Blimp_neg
follicular_B.C45.Blimp_neg.5	4.81	follicular_B.C45.Blimp_neg
follicular_B.C45.Blimp_pos.1	6.13	follicular_B.C45.Blimp_pos
follicular_B.C45.Blimp_pos.2	5.83	follicular_B.C45.Blimp_pos
follicular_B.C45.Blimp_pos.3	6.35	follicular_B.C45.Blimp_pos
follicular_B.C45.Blimp_pos.4	6.19	follicular_B.C45.Blimp_pos
follicular_B.C45.Blimp_pos.5	6.53	follicular_B.C45.Blimp_pos
marginal_Z_B.UTX.Blimp_neg.1	4.52	marginal_Z_B.UTX.Blimp_neg
marginal_Z_B.UTX.Blimp_neg.2	4.32	marginal_Z_B.UTX.Blimp_neg
marginal_Z_B.UTX.Blimp_neg.3	4.41	marginal_Z_B.UTX.Blimp_neg
marginal_Z_B.UTX.Blimp_neg.4	3.76	marginal_Z_B.UTX.Blimp_neg
marginal_Z_B.UTX.Blimp_neg.5	4.72	marginal_Z_B.UTX.Blimp_neg
Kdelr3
sample	log2exp	group
follicular_B.UTX.Blimp_neg.1	0.107	follicular_B.UTX.Blimp_neg
follicular_B.UTX.Blimp_neg.2	0	follicular_B.UTX.Blimp_neg
follicular_B.UTX.Blimp_neg.3	0	follicular_B.UTX.Blimp_neg
follicular_B.UTX.Blimp_neg.4	0	follicular_B.UTX.Blimp_neg
follicular_B.UTX.Blimp_neg.5	0	follicular_B.UTX.Blimp_neg
follicular_B.CPG.Blimp_neg.1	0.22	follicular_B.CPG.Blimp_neg
follicular_B.CPG.Blimp_neg.2	0.342	follicular_B.CPG.Blimp_neg
follicular_B.CPG.Blimp_neg.3	0.164	follicular_B.CPG.Blimp_neg
follicular_B.CPG.Blimp_neg.4	0.172	follicular_B.CPG.Blimp_neg
follicular_B.CPG.Blimp_neg.5	0.351	follicular_B.CPG.Blimp_neg
follicular_B.C45.Blimp_neg.1	1.022	follicular_B.C45.Blimp_neg
follicular_B.C45.Blimp_neg.2	0.597	follicular_B.C45.Blimp_neg
follicular_B.C45.Blimp_neg.3	0.382	follicular_B.C45.Blimp_neg
follicular_B.C45.Blimp_neg.4	0.394	follicular_B.C45.Blimp_neg
follicular_B.C45.Blimp_neg.5	0.673	follicular_B.C45.Blimp_neg
follicular_B.C45.Blimp_pos.1	4.812	follicular_B.C45.Blimp_pos
follicular_B.C45.Blimp_pos.2	4.707	follicular_B.C45.Blimp_pos
follicular_B.C45.Blimp_pos.3	4.836	follicular_B.C45.Blimp_pos
follicular_B.C45.Blimp_pos.4	4.612	follicular_B.C45.Blimp_pos
follicular_B.C45.Blimp_pos.5	5.336	follicular_B.C45.Blimp_pos
marginal_Z_B.UTX.Blimp_neg.1	0.199	marginal_Z_B.UTX.Blimp_neg
marginal_Z_B.UTX.Blimp_neg.2	0.159	marginal_Z_B.UTX.Blimp_neg
marginal_Z_B.UTX.Blimp_neg.3	0.336	marginal_Z_B.UTX.Blimp_neg
marginal_Z_B.UTX.Blimp_neg.4	0	marginal_Z_B.UTX.Blimp_neg
marginal_Z_B.UTX.Blimp_neg.5	0	marginal_Z_B.UTX.Blimp_neg
Xbp1
sample	log2exp	group
follicular_B.UTX.Blimp_neg.1	7.4	follicular_B.UTX.Blimp_neg
follicular_B.UTX.Blimp_neg.2	7.41	follicular_B.UTX.Blimp_neg
follicular_B.UTX.Blimp_neg.3	7.36	follicular_B.UTX.Blimp_neg
follicular_B.UTX.Blimp_neg.4	7.12	follicular_B.UTX.Blimp_neg
follicular_B.UTX.Blimp_neg.5	7.83	follicular_B.UTX.Blimp_neg
follicular_B.CPG.Blimp_neg.1	7.7	follicular_B.CPG.Blimp_neg
follicular_B.CPG.Blimp_neg.2	7.65	follicular_B.CPG.Blimp_neg
follicular_B.CPG.Blimp_neg.3	7.86	follicular_B.CPG.Blimp_neg
follicular_B.CPG.Blimp_neg.4	8.1	follicular_B.CPG.Blimp_neg
follicular_B.CPG.Blimp_neg.5	7.84	follicular_B.CPG.Blimp_neg
follicular_B.C45.Blimp_neg.1	10.38	follicular_B.C45.Blimp_neg
follicular_B.C45.Blimp_neg.2	10.05	follicular_B.C45.Blimp_neg
follicular_B.C45.Blimp_neg.3	9.8	follicular_B.C45.Blimp_neg
follicular_B.C45.Blimp_neg.4	10.46	follicular_B.C45.Blimp_neg
follicular_B.C45.Blimp_neg.5	10.36	follicular_B.C45.Blimp_neg
follicular_B.C45.Blimp_pos.1	11.91	follicular_B.C45.Blimp_pos
follicular_B.C45.Blimp_pos.2	11.84	follicular_B.C45.Blimp_pos
follicular_B.C45.Blimp_pos.3	12.16	follicular_B.C45.Blimp_pos
follicular_B.C45.Blimp_pos.4	11.83	follicular_B.C45.Blimp_pos
follicular_B.C45.Blimp_pos.5	12.21	follicular_B.C45.Blimp_pos
marginal_Z_B.UTX.Blimp_neg.1	7.6	marginal_Z_B.UTX.Blimp_neg
marginal_Z_B.UTX.Blimp_neg.2	7.54	marginal_Z_B.UTX.Blimp_neg
marginal_Z_B.UTX.Blimp_neg.3	7.91	marginal_Z_B.UTX.Blimp_neg
marginal_Z_B.UTX.Blimp_neg.4	7.48	marginal_Z_B.UTX.Blimp_neg
marginal_Z_B.UTX.Blimp_neg.5	7.91	marginal_Z_B.UTX.Blimp_neg
Tars
sample	log2exp	group
follicular_B.UTX.Blimp_neg.1	6.04	follicular_B.UTX.Blimp_neg
follicular_B.UTX.Blimp_neg.2	5.78	follicular_B.UTX.Blimp_neg
follicular_B.UTX.Blimp_neg.3	6.19	follicular_B.UTX.Blimp_neg
follicular_B.UTX.Blimp_neg.4	5.26	follicular_B.UTX.Blimp_neg
follicular_B.UTX.Blimp_neg.5	6.12	follicular_B.UTX.Blimp_neg
follicular_B.CPG.Blimp_neg.1	6.34	follicular_B.CPG.Blimp_neg
follicular_B.CPG.Blimp_neg.2	6.17	follicular_B.CPG.Blimp_neg
follicular_B.CPG.Blimp_neg.3	6.69	follicular_B.CPG.Blimp_neg
follicular_B.CPG.Blimp_neg.4	5.9	follicular_B.CPG.Blimp_neg
follicular_B.CPG.Blimp_neg.5	6.31	follicular_B.CPG.Blimp_neg
follicular_B.C45.Blimp_neg.1	7.37	follicular_B.C45.Blimp_neg
follicular_B.C45.Blimp_neg.2	6.61	follicular_B.C45.Blimp_neg
follicular_B.C45.Blimp_neg.3	7.09	follicular_B.C45.Blimp_neg
follicular_B.C45.Blimp_neg.4	7.4	follicular_B.C45.Blimp_neg
follicular_B.C45.Blimp_neg.5	7.39	follicular_B.C45.Blimp_neg
follicular_B.C45.Blimp_pos.1	7.89	follicular_B.C45.Blimp_pos
follicular_B.C45.Blimp_pos.2	7.77	follicular_B.C45.Blimp_pos
follicular_B.C45.Blimp_pos.3	8.1	follicular_B.C45.Blimp_pos
follicular_B.C45.Blimp_pos.4	8.3	follicular_B.C45.Blimp_pos
follicular_B.C45.Blimp_pos.5	8.29	follicular_B.C45.Blimp_pos
marginal_Z_B.UTX.Blimp_neg.1	6.16	marginal_Z_B.UTX.Blimp_neg
marginal_Z_B.UTX.Blimp_neg.2	5.68	marginal_Z_B.UTX.Blimp_neg
marginal_Z_B.UTX.Blimp_neg.3	6.2	marginal_Z_B.UTX.Blimp_neg
marginal_Z_B.UTX.Blimp_neg.4	5.89	marginal_Z_B.UTX.Blimp_neg
marginal_Z_B.UTX.Blimp_neg.5	6.36	marginal_Z_B.UTX.Blimp_neg
Calr
sample	log2exp	group
follicular_B.UTX.Blimp_neg.1	9.41	follicular_B.UTX.Blimp_neg
follicular_B.UTX.Blimp_neg.2	9.73	follicular_B.UTX.Blimp_neg
follicular_B.UTX.Blimp_neg.3	9.77	follicular_B.UTX.Blimp_neg
follicular_B.UTX.Blimp_neg.4	8.21	follicular_B.UTX.Blimp_neg
follicular_B.UTX.Blimp_neg.5	8.04	follicular_B.UTX.Blimp_neg
follicular_B.CPG.Blimp_neg.1	8.98	follicular_B.CPG.Blimp_neg
follicular_B.CPG.Blimp_neg.2	9.07	follicular_B.CPG.Blimp_neg
follicular_B.CPG.Blimp_neg.3	9.3	follicular_B.CPG.Blimp_neg
follicular_B.CPG.Blimp_neg.4	8.5	follicular_B.CPG.Blimp_neg
follicular_B.CPG.Blimp_neg.5	9.11	follicular_B.CPG.Blimp_neg
follicular_B.C45.Blimp_neg.1	10.59	follicular_B.C45.Blimp_neg
follicular_B.C45.Blimp_neg.2	10.33	follicular_B.C45.Blimp_neg
follicular_B.C45.Blimp_neg.3	10.11	follicular_B.C45.Blimp_neg
follicular_B.C45.Blimp_neg.4	10.59	follicular_B.C45.Blimp_neg
follicular_B.C45.Blimp_neg.5	10.53	follicular_B.C45.Blimp_neg
follicular_B.C45.Blimp_pos.1	11.84	follicular_B.C45.Blimp_pos
follicular_B.C45.Blimp_pos.2	11.79	follicular_B.C45.Blimp_pos
follicular_B.C45.Blimp_pos.3	11.85	follicular_B.C45.Blimp_pos
follicular_B.C45.Blimp_pos.4	11.38	follicular_B.C45.Blimp_pos
follicular_B.C45.Blimp_pos.5	11.89	follicular_B.C45.Blimp_pos
marginal_Z_B.UTX.Blimp_neg.1	9.28	marginal_Z_B.UTX.Blimp_neg
marginal_Z_B.UTX.Blimp_neg.2	9.48	marginal_Z_B.UTX.Blimp_neg
marginal_Z_B.UTX.Blimp_neg.3	9.43	marginal_Z_B.UTX.Blimp_neg
marginal_Z_B.UTX.Blimp_neg.4	7.98	marginal_Z_B.UTX.Blimp_neg
marginal_Z_B.UTX.Blimp_neg.5	8.96	marginal_Z_B.UTX.Blimp_neg
Vegfa
sample	log2exp	group
follicular_B.UTX.Blimp_neg.1	2.203	follicular_B.UTX.Blimp_neg
follicular_B.UTX.Blimp_neg.2	3.41	follicular_B.UTX.Blimp_neg
follicular_B.UTX.Blimp_neg.3	2.937	follicular_B.UTX.Blimp_neg
follicular_B.UTX.Blimp_neg.4	0.985	follicular_B.UTX.Blimp_neg
follicular_B.UTX.Blimp_neg.5	1.663	follicular_B.UTX.Blimp_neg
follicular_B.CPG.Blimp_neg.1	1.277	follicular_B.CPG.Blimp_neg
follicular_B.CPG.Blimp_neg.2	1.063	follicular_B.CPG.Blimp_neg
follicular_B.CPG.Blimp_neg.3	2.416	follicular_B.CPG.Blimp_neg
follicular_B.CPG.Blimp_neg.4	1.963	follicular_B.CPG.Blimp_neg
follicular_B.CPG.Blimp_neg.5	1.483	follicular_B.CPG.Blimp_neg
follicular_B.C45.Blimp_neg.1	5.053	follicular_B.C45.Blimp_neg
follicular_B.C45.Blimp_neg.2	3.156	follicular_B.C45.Blimp_neg
follicular_B.C45.Blimp_neg.3	4.67	follicular_B.C45.Blimp_neg
follicular_B.C45.Blimp_neg.4	5.135	follicular_B.C45.Blimp_neg
follicular_B.C45.Blimp_neg.5	5.007	follicular_B.C45.Blimp_neg
follicular_B.C45.Blimp_pos.1	7.099	follicular_B.C45.Blimp_pos
follicular_B.C45.Blimp_pos.2	6.814	follicular_B.C45.Blimp_pos
follicular_B.C45.Blimp_pos.3	7.687	follicular_B.C45.Blimp_pos
follicular_B.C45.Blimp_pos.4	6.589	follicular_B.C45.Blimp_pos
follicular_B.C45.Blimp_pos.5	7.6	follicular_B.C45.Blimp_pos
marginal_Z_B.UTX.Blimp_neg.1	1.853	marginal_Z_B.UTX.Blimp_neg
marginal_Z_B.UTX.Blimp_neg.2	1.019	marginal_Z_B.UTX.Blimp_neg
marginal_Z_B.UTX.Blimp_neg.3	2.265	marginal_Z_B.UTX.Blimp_neg
marginal_Z_B.UTX.Blimp_neg.4	0.886	marginal_Z_B.UTX.Blimp_neg
marginal_Z_B.UTX.Blimp_neg.5	2.169	marginal_Z_B.UTX.Blimp_neg
Tubb2a
sample	log2exp	group
follicular_B.UTX.Blimp_neg.1	4.91	follicular_B.UTX.Blimp_neg
follicular_B.UTX.Blimp_neg.2	4.9	follicular_B.UTX.Blimp_neg
follicular_B.UTX.Blimp_neg.3	4.93	follicular_B.UTX.Blimp_neg
follicular_B.UTX.Blimp_neg.4	4.45	follicular_B.UTX.Blimp_neg
follicular_B.UTX.Blimp_neg.5	4.43	follicular_B.UTX.Blimp_neg
follicular_B.CPG.Blimp_neg.1	3.82	follicular_B.CPG.Blimp_neg
follicular_B.CPG.Blimp_neg.2	4.25	follicular_B.CPG.Blimp_neg
follicular_B.CPG.Blimp_neg.3	4	follicular_B.CPG.Blimp_neg
follicular_B.CPG.Blimp_neg.4	3.34	follicular_B.CPG.Blimp_neg
follicular_B.CPG.Blimp_neg.5	3.43	follicular_B.CPG.Blimp_neg
follicular_B.C45.Blimp_neg.1	4.23	follicular_B.C45.Blimp_neg
follicular_B.C45.Blimp_neg.2	4.47	follicular_B.C45.Blimp_neg
follicular_B.C45.Blimp_neg.3	4.32	follicular_B.C45.Blimp_neg
follicular_B.C45.Blimp_neg.4	4.25	follicular_B.C45.Blimp_neg
follicular_B.C45.Blimp_neg.5	3.76	follicular_B.C45.Blimp_neg
follicular_B.C45.Blimp_pos.1	6.1	follicular_B.C45.Blimp_pos
follicular_B.C45.Blimp_pos.2	6.31	follicular_B.C45.Blimp_pos
follicular_B.C45.Blimp_pos.3	5.89	follicular_B.C45.Blimp_pos
follicular_B.C45.Blimp_pos.4	5.81	follicular_B.C45.Blimp_pos
follicular_B.C45.Blimp_pos.5	5.89	follicular_B.C45.Blimp_pos
marginal_Z_B.UTX.Blimp_neg.1	4.94	marginal_Z_B.UTX.Blimp_neg
marginal_Z_B.UTX.Blimp_neg.2	4.84	marginal_Z_B.UTX.Blimp_neg
marginal_Z_B.UTX.Blimp_neg.3	4.9	marginal_Z_B.UTX.Blimp_neg
marginal_Z_B.UTX.Blimp_neg.4	4.68	marginal_Z_B.UTX.Blimp_neg
marginal_Z_B.UTX.Blimp_neg.5	5.08	marginal_Z_B.UTX.Blimp_neg
Aldh18a1
sample	log2exp	group
follicular_B.UTX.Blimp_neg.1	4.61	follicular_B.UTX.Blimp_neg
follicular_B.UTX.Blimp_neg.2	4.74	follicular_B.UTX.Blimp_neg
follicular_B.UTX.Blimp_neg.3	5.09	follicular_B.UTX.Blimp_neg
follicular_B.UTX.Blimp_neg.4	3.19	follicular_B.UTX.Blimp_neg
follicular_B.UTX.Blimp_neg.5	4.65	follicular_B.UTX.Blimp_neg
follicular_B.CPG.Blimp_neg.1	5.55	follicular_B.CPG.Blimp_neg
follicular_B.CPG.Blimp_neg.2	5.31	follicular_B.CPG.Blimp_neg
follicular_B.CPG.Blimp_neg.3	6.31	follicular_B.CPG.Blimp_neg
follicular_B.CPG.Blimp_neg.4	5	follicular_B.CPG.Blimp_neg
follicular_B.CPG.Blimp_neg.5	5.61	follicular_B.CPG.Blimp_neg
follicular_B.C45.Blimp_neg.1	6.77	follicular_B.C45.Blimp_neg
follicular_B.C45.Blimp_neg.2	5.69	follicular_B.C45.Blimp_neg
follicular_B.C45.Blimp_neg.3	6.72	follicular_B.C45.Blimp_neg
follicular_B.C45.Blimp_neg.4	7.1	follicular_B.C45.Blimp_neg
follicular_B.C45.Blimp_neg.5	6.76	follicular_B.C45.Blimp_neg
follicular_B.C45.Blimp_pos.1	7.35	follicular_B.C45.Blimp_pos
follicular_B.C45.Blimp_pos.2	6.77	follicular_B.C45.Blimp_pos
follicular_B.C45.Blimp_pos.3	7.75	follicular_B.C45.Blimp_pos
follicular_B.C45.Blimp_pos.4	7.32	follicular_B.C45.Blimp_pos
follicular_B.C45.Blimp_pos.5	7.74	follicular_B.C45.Blimp_pos
marginal_Z_B.UTX.Blimp_neg.1	5.17	marginal_Z_B.UTX.Blimp_neg
marginal_Z_B.UTX.Blimp_neg.2	4.82	marginal_Z_B.UTX.Blimp_neg
marginal_Z_B.UTX.Blimp_neg.3	5.24	marginal_Z_B.UTX.Blimp_neg
marginal_Z_B.UTX.Blimp_neg.4	4.22	marginal_Z_B.UTX.Blimp_neg
marginal_Z_B.UTX.Blimp_neg.5	5.45	marginal_Z_B.UTX.Blimp_neg

## Sheet: Figure 6e
Hyou1
sample	log2exp	group
Xbp1flox.FO_B.1	3.3	Xbp1flox.FO_B
Xbp1flox.FO_B.2	3.04	Xbp1flox.FO_B
Xbp1flox.FO_B.3	3.18	Xbp1flox.FO_B
Xbp1flox.FO_B.4	3.12	Xbp1flox.FO_B
Xbp1flox.FO_B.5	2.48	Xbp1flox.FO_B
CD20Cre.FO_B.1	3.06	CD20Cre.FO_B
CD20Cre.FO_B.2	3.35	CD20Cre.FO_B
CD20Cre.FO_B.3	3.53	CD20Cre.FO_B
Xbp1flox.CpGn.1	3.26	Xbp1flox.CpGn
Xbp1flox.CpGn.2	3.22	Xbp1flox.CpGn
Xbp1flox.CpGn.3	3.63	Xbp1flox.CpGn
Xbp1flox.CpGn.4	3.38	Xbp1flox.CpGn
Xbp1flox.CpGn.5	3.18	Xbp1flox.CpGn
CD20Cre.CpGn.1	3.53	CD20Cre.CpGn
CD20Cre.CpGn.2	3.35	CD20Cre.CpGn
CD20Cre.CpGn.3	3.23	CD20Cre.CpGn
Xbp1flox.C45n.1	4.2	Xbp1flox.C45n
Xbp1flox.C45n.2	4.26	Xbp1flox.C45n
Xbp1flox.C45n.3	4.52	Xbp1flox.C45n
Xbp1flox.C45n.4	4.52	Xbp1flox.C45n
Xbp1flox.C45n.5	4.53	Xbp1flox.C45n
CD20Cre.C45n.1	5.31	CD20Cre.C45n
CD20Cre.C45n.2	4.68	CD20Cre.C45n
CD20Cre.C45n.3	5.27	CD20Cre.C45n
Xbp1flox.C45p.1	4.19	Xbp1flox.C45p
Xbp1flox.C45p.2	2.96	Xbp1flox.C45p
Xbp1flox.C45p.3	4.34	Xbp1flox.C45p
Xbp1flox.C45p.4	4.39	Xbp1flox.C45p
Xbp1flox.C45p.5	4.4	Xbp1flox.C45p
CD20Cre.C45p.1	5.69	CD20Cre.C45p
CD20Cre.C45p.2	5.54	CD20Cre.C45p
CD20Cre.C45p.3	5.73	CD20Cre.C45p
Mthfd2
sample	log2exp	group
Xbp1flox.FO_B.1	2.87	Xbp1flox.FO_B
Xbp1flox.FO_B.2	3.09	Xbp1flox.FO_B
Xbp1flox.FO_B.3	2.12	Xbp1flox.FO_B
Xbp1flox.FO_B.4	3.02	Xbp1flox.FO_B
Xbp1flox.FO_B.5	4.1	Xbp1flox.FO_B
CD20Cre.FO_B.1	2.96	CD20Cre.FO_B
CD20Cre.FO_B.2	3.24	CD20Cre.FO_B
CD20Cre.FO_B.3	2.54	CD20Cre.FO_B
Xbp1flox.CpGn.1	5.47	Xbp1flox.CpGn
Xbp1flox.CpGn.2	5.05	Xbp1flox.CpGn
Xbp1flox.CpGn.3	5.38	Xbp1flox.CpGn
Xbp1flox.CpGn.4	5.55	Xbp1flox.CpGn
Xbp1flox.CpGn.5	4.75	Xbp1flox.CpGn
CD20Cre.CpGn.1	6.08	CD20Cre.CpGn
CD20Cre.CpGn.2	4.97	CD20Cre.CpGn
CD20Cre.CpGn.3	5.65	CD20Cre.CpGn
Xbp1flox.C45n.1	6.76	Xbp1flox.C45n
Xbp1flox.C45n.2	6.42	Xbp1flox.C45n
Xbp1flox.C45n.3	7.09	Xbp1flox.C45n
Xbp1flox.C45n.4	6.83	Xbp1flox.C45n
Xbp1flox.C45n.5	6.7	Xbp1flox.C45n
CD20Cre.C45n.1	7.1	CD20Cre.C45n
CD20Cre.C45n.2	6.74	CD20Cre.C45n
CD20Cre.C45n.3	7.06	CD20Cre.C45n
Xbp1flox.C45p.1	7.01	Xbp1flox.C45p
Xbp1flox.C45p.2	6.72	Xbp1flox.C45p
Xbp1flox.C45p.3	7.35	Xbp1flox.C45p
Xbp1flox.C45p.4	7.08	Xbp1flox.C45p
Xbp1flox.C45p.5	7.18	Xbp1flox.C45p
CD20Cre.C45p.1	7.01	CD20Cre.C45p
CD20Cre.C45p.2	7.17	CD20Cre.C45p
CD20Cre.C45p.3	6.91	CD20Cre.C45p
Psat1
sample	log2exp	group
Xbp1flox.FO_B.1	2.84	Xbp1flox.FO_B
Xbp1flox.FO_B.2	3.09	Xbp1flox.FO_B
Xbp1flox.FO_B.3	2.93	Xbp1flox.FO_B
Xbp1flox.FO_B.4	2.87	Xbp1flox.FO_B
Xbp1flox.FO_B.5	3.21	Xbp1flox.FO_B
CD20Cre.FO_B.1	3.39	CD20Cre.FO_B
CD20Cre.FO_B.2	1.97	CD20Cre.FO_B
CD20Cre.FO_B.3	3.13	CD20Cre.FO_B
Xbp1flox.CpGn.1	5.7	Xbp1flox.CpGn
Xbp1flox.CpGn.2	5.01	Xbp1flox.CpGn
Xbp1flox.CpGn.3	6	Xbp1flox.CpGn
Xbp1flox.CpGn.4	6.1	Xbp1flox.CpGn
Xbp1flox.CpGn.5	5.13	Xbp1flox.CpGn
CD20Cre.CpGn.1	6.33	CD20Cre.CpGn
CD20Cre.CpGn.2	5.16	CD20Cre.CpGn
CD20Cre.CpGn.3	6.18	CD20Cre.CpGn
Xbp1flox.C45n.1	6.98	Xbp1flox.C45n
Xbp1flox.C45n.2	6.37	Xbp1flox.C45n
Xbp1flox.C45n.3	7.3	Xbp1flox.C45n
Xbp1flox.C45n.4	6.92	Xbp1flox.C45n
Xbp1flox.C45n.5	6.96	Xbp1flox.C45n
CD20Cre.C45n.1	7.41	CD20Cre.C45n
CD20Cre.C45n.2	6.87	CD20Cre.C45n
CD20Cre.C45n.3	7.19	CD20Cre.C45n
Xbp1flox.C45p.1	7.66	Xbp1flox.C45p
Xbp1flox.C45p.2	7.2	Xbp1flox.C45p
Xbp1flox.C45p.3	7.91	Xbp1flox.C45p
Xbp1flox.C45p.4	7.73	Xbp1flox.C45p
Xbp1flox.C45p.5	7.71	Xbp1flox.C45p
CD20Cre.C45p.1	7.61	CD20Cre.C45p
CD20Cre.C45p.2	7.32	CD20Cre.C45p
CD20Cre.C45p.3	7.45	CD20Cre.C45p
Slc1a4
sample	log2exp	group
Xbp1flox.FO_B.1	0.0897	Xbp1flox.FO_B
Xbp1flox.FO_B.2	0.1443	Xbp1flox.FO_B
Xbp1flox.FO_B.3	0.3401	Xbp1flox.FO_B
Xbp1flox.FO_B.4	0.1857	Xbp1flox.FO_B
Xbp1flox.FO_B.5	1.2	Xbp1flox.FO_B
CD20Cre.FO_B.1	0.075	CD20Cre.FO_B
CD20Cre.FO_B.2	0.3383	CD20Cre.FO_B
CD20Cre.FO_B.3	0.2394	CD20Cre.FO_B
Xbp1flox.CpGn.1	0.4745	Xbp1flox.CpGn
Xbp1flox.CpGn.2	1.104	Xbp1flox.CpGn
Xbp1flox.CpGn.3	1.1017	Xbp1flox.CpGn
Xbp1flox.CpGn.4	1.1441	Xbp1flox.CpGn
Xbp1flox.CpGn.5	0.2634	Xbp1flox.CpGn
CD20Cre.CpGn.1	1.2859	CD20Cre.CpGn
CD20Cre.CpGn.2	1.3542	CD20Cre.CpGn
CD20Cre.CpGn.3	1.3861	CD20Cre.CpGn
Xbp1flox.C45n.1	2.531	Xbp1flox.C45n
Xbp1flox.C45n.2	2.0432	Xbp1flox.C45n
Xbp1flox.C45n.3	2.5515	Xbp1flox.C45n
Xbp1flox.C45n.4	2.1517	Xbp1flox.C45n
Xbp1flox.C45n.5	2.5625	Xbp1flox.C45n
CD20Cre.C45n.1	2.7057	CD20Cre.C45n
CD20Cre.C45n.2	2.1267	CD20Cre.C45n
CD20Cre.C45n.3	2.3878	CD20Cre.C45n
Xbp1flox.C45p.1	2.1619	Xbp1flox.C45p
Xbp1flox.C45p.2	1.8019	Xbp1flox.C45p
Xbp1flox.C45p.3	2.7892	Xbp1flox.C45p
Xbp1flox.C45p.4	2.6302	Xbp1flox.C45p
Xbp1flox.C45p.5	2.3789	Xbp1flox.C45p
CD20Cre.C45p.1	2.2564	CD20Cre.C45p
CD20Cre.C45p.2	2.1771	CD20Cre.C45p
CD20Cre.C45p.3	2.0784	CD20Cre.C45p
Slc7a5
sample	log2exp	group
Xbp1flox.FO_B.1	3.76	Xbp1flox.FO_B
Xbp1flox.FO_B.2	3.8	Xbp1flox.FO_B
Xbp1flox.FO_B.3	3.63	Xbp1flox.FO_B
Xbp1flox.FO_B.4	3.75	Xbp1flox.FO_B
Xbp1flox.FO_B.5	4.11	Xbp1flox.FO_B
CD20Cre.FO_B.1	3.33	CD20Cre.FO_B
CD20Cre.FO_B.2	3.9	CD20Cre.FO_B
CD20Cre.FO_B.3	3.72	CD20Cre.FO_B
Xbp1flox.CpGn.1	5.08	Xbp1flox.CpGn
Xbp1flox.CpGn.2	4.55	Xbp1flox.CpGn
Xbp1flox.CpGn.3	5.04	Xbp1flox.CpGn
Xbp1flox.CpGn.4	5.16	Xbp1flox.CpGn
Xbp1flox.CpGn.5	4.51	Xbp1flox.CpGn
CD20Cre.CpGn.1	5.39	CD20Cre.CpGn
CD20Cre.CpGn.2	4.38	CD20Cre.CpGn
CD20Cre.CpGn.3	5.17	CD20Cre.CpGn
Xbp1flox.C45n.1	6.6	Xbp1flox.C45n
Xbp1flox.C45n.2	6.39	Xbp1flox.C45n
Xbp1flox.C45n.3	7.21	Xbp1flox.C45n
Xbp1flox.C45n.4	6.73	Xbp1flox.C45n
Xbp1flox.C45n.5	6.83	Xbp1flox.C45n
CD20Cre.C45n.1	7.47	CD20Cre.C45n
CD20Cre.C45n.2	6.75	CD20Cre.C45n
CD20Cre.C45n.3	7.04	CD20Cre.C45n
Xbp1flox.C45p.1	7.8	Xbp1flox.C45p
Xbp1flox.C45p.2	6.92	Xbp1flox.C45p
Xbp1flox.C45p.3	7.87	Xbp1flox.C45p
Xbp1flox.C45p.4	7.99	Xbp1flox.C45p
Xbp1flox.C45p.5	7.9	Xbp1flox.C45p
CD20Cre.C45p.1	7.91	CD20Cre.C45p
CD20Cre.C45p.2	7.21	CD20Cre.C45p
CD20Cre.C45p.3	7.89	CD20Cre.C45p
Dnajc3
sample	log2exp	group
Xbp1flox.FO_B.1	4.42	Xbp1flox.FO_B
Xbp1flox.FO_B.2	3.77	Xbp1flox.FO_B
Xbp1flox.FO_B.3	4.09	Xbp1flox.FO_B
Xbp1flox.FO_B.4	4	Xbp1flox.FO_B
Xbp1flox.FO_B.5	4.47	Xbp1flox.FO_B
CD20Cre.FO_B.1	3.83	CD20Cre.FO_B
CD20Cre.FO_B.2	4.2	CD20Cre.FO_B
CD20Cre.FO_B.3	4	CD20Cre.FO_B
Xbp1flox.CpGn.1	4.8	Xbp1flox.CpGn
Xbp1flox.CpGn.2	4.57	Xbp1flox.CpGn
Xbp1flox.CpGn.3	4.72	Xbp1flox.CpGn
Xbp1flox.CpGn.4	4.6	Xbp1flox.CpGn
Xbp1flox.CpGn.5	4.67	Xbp1flox.CpGn
CD20Cre.CpGn.1	4.94	CD20Cre.CpGn
CD20Cre.CpGn.2	4.6	CD20Cre.CpGn
CD20Cre.CpGn.3	5	CD20Cre.CpGn
Xbp1flox.C45n.1	5.18	Xbp1flox.C45n
Xbp1flox.C45n.2	4.83	Xbp1flox.C45n
Xbp1flox.C45n.3	5.04	Xbp1flox.C45n
Xbp1flox.C45n.4	5.53	Xbp1flox.C45n
Xbp1flox.C45n.5	5.08	Xbp1flox.C45n
CD20Cre.C45n.1	5.92	CD20Cre.C45n
CD20Cre.C45n.2	5.33	CD20Cre.C45n
CD20Cre.C45n.3	6.01	CD20Cre.C45n
Xbp1flox.C45p.1	5.34	Xbp1flox.C45p
Xbp1flox.C45p.2	5.11	Xbp1flox.C45p
Xbp1flox.C45p.3	5.11	Xbp1flox.C45p
Xbp1flox.C45p.4	5.38	Xbp1flox.C45p
Xbp1flox.C45p.5	5.26	Xbp1flox.C45p
CD20Cre.C45p.1	6.67	CD20Cre.C45p
CD20Cre.C45p.2	6.14	CD20Cre.C45p
CD20Cre.C45p.3	6.64	CD20Cre.C45p
Kdelr3
sample	log2exp	group
Xbp1flox.FO_B.1	0.484	Xbp1flox.FO_B
Xbp1flox.FO_B.2	0	Xbp1flox.FO_B
Xbp1flox.FO_B.3	0	Xbp1flox.FO_B
Xbp1flox.FO_B.4	0.192	Xbp1flox.FO_B
Xbp1flox.FO_B.5	0	Xbp1flox.FO_B
CD20Cre.FO_B.1	0	CD20Cre.FO_B
CD20Cre.FO_B.2	0.27	CD20Cre.FO_B
CD20Cre.FO_B.3	0	CD20Cre.FO_B
Xbp1flox.CpGn.1	0	Xbp1flox.CpGn
Xbp1flox.CpGn.2	0	Xbp1flox.CpGn
Xbp1flox.CpGn.3	0	Xbp1flox.CpGn
Xbp1flox.CpGn.4	0	Xbp1flox.CpGn
Xbp1flox.CpGn.5	0.321	Xbp1flox.CpGn
CD20Cre.CpGn.1	0	CD20Cre.CpGn
CD20Cre.CpGn.2	0	CD20Cre.CpGn
CD20Cre.CpGn.3	0.177	CD20Cre.CpGn
Xbp1flox.C45n.1	1.197	Xbp1flox.C45n
Xbp1flox.C45n.2	0.163	Xbp1flox.C45n
Xbp1flox.C45n.3	0.682	Xbp1flox.C45n
Xbp1flox.C45n.4	1.618	Xbp1flox.C45n
Xbp1flox.C45n.5	0.709	Xbp1flox.C45n
CD20Cre.C45n.1	2.207	CD20Cre.C45n
CD20Cre.C45n.2	0.784	CD20Cre.C45n
CD20Cre.C45n.3	1.778	CD20Cre.C45n
Xbp1flox.C45p.1	2.361	Xbp1flox.C45p
Xbp1flox.C45p.2	1.286	Xbp1flox.C45p
Xbp1flox.C45p.3	1.769	Xbp1flox.C45p
Xbp1flox.C45p.4	2.631	Xbp1flox.C45p
Xbp1flox.C45p.5	1.455	Xbp1flox.C45p
CD20Cre.C45p.1	4.003	CD20Cre.C45p
CD20Cre.C45p.2	2.972	CD20Cre.C45p
CD20Cre.C45p.3	4.077	CD20Cre.C45p
Ssr1
sample	log2exp	group
Xbp1flox.FO_B.1	4.04	Xbp1flox.FO_B
Xbp1flox.FO_B.2	3.56	Xbp1flox.FO_B
Xbp1flox.FO_B.3	3.85	Xbp1flox.FO_B
Xbp1flox.FO_B.4	3.74	Xbp1flox.FO_B
Xbp1flox.FO_B.5	3.69	Xbp1flox.FO_B
CD20Cre.FO_B.1	3.51	CD20Cre.FO_B
CD20Cre.FO_B.2	3.83	CD20Cre.FO_B
CD20Cre.FO_B.3	3.41	CD20Cre.FO_B
Xbp1flox.CpGn.1	5.02	Xbp1flox.CpGn
Xbp1flox.CpGn.2	4.75	Xbp1flox.CpGn
Xbp1flox.CpGn.3	4.84	Xbp1flox.CpGn
Xbp1flox.CpGn.4	4.9	Xbp1flox.CpGn
Xbp1flox.CpGn.5	4.88	Xbp1flox.CpGn
CD20Cre.CpGn.1	4.93	CD20Cre.CpGn
CD20Cre.CpGn.2	4.97	CD20Cre.CpGn
CD20Cre.CpGn.3	4.9	CD20Cre.CpGn
Xbp1flox.C45n.1	5.11	Xbp1flox.C45n
Xbp1flox.C45n.2	4.86	Xbp1flox.C45n
Xbp1flox.C45n.3	5.09	Xbp1flox.C45n
Xbp1flox.C45n.4	5.25	Xbp1flox.C45n
Xbp1flox.C45n.5	5.1	Xbp1flox.C45n
CD20Cre.C45n.1	5.58	CD20Cre.C45n
CD20Cre.C45n.2	5.23	CD20Cre.C45n
CD20Cre.C45n.3	5.45	CD20Cre.C45n
Xbp1flox.C45p.1	5.37	Xbp1flox.C45p
Xbp1flox.C45p.2	5.58	Xbp1flox.C45p
Xbp1flox.C45p.3	5.33	Xbp1flox.C45p
Xbp1flox.C45p.4	5.24	Xbp1flox.C45p
Xbp1flox.C45p.5	5.31	Xbp1flox.C45p
CD20Cre.C45p.1	5.97	CD20Cre.C45p
CD20Cre.C45p.2	5.47	CD20Cre.C45p
CD20Cre.C45p.3	6.02	CD20Cre.C45p
Pdia6
sample	log2exp	group
Xbp1flox.FO_B.1	6.88	Xbp1flox.FO_B
Xbp1flox.FO_B.2	6.75	Xbp1flox.FO_B
Xbp1flox.FO_B.3	6.53	Xbp1flox.FO_B
Xbp1flox.FO_B.4	6.98	Xbp1flox.FO_B
Xbp1flox.FO_B.5	7.83	Xbp1flox.FO_B
CD20Cre.FO_B.1	6.49	CD20Cre.FO_B
CD20Cre.FO_B.2	6.92	CD20Cre.FO_B
CD20Cre.FO_B.3	6.3	CD20Cre.FO_B
Xbp1flox.CpGn.1	8.32	Xbp1flox.CpGn
Xbp1flox.CpGn.2	8.2	Xbp1flox.CpGn
Xbp1flox.CpGn.3	8.35	Xbp1flox.CpGn
Xbp1flox.CpGn.4	8.59	Xbp1flox.CpGn
Xbp1flox.CpGn.5	8.04	Xbp1flox.CpGn
CD20Cre.CpGn.1	8.62	CD20Cre.CpGn
CD20Cre.CpGn.2	7.99	CD20Cre.CpGn
CD20Cre.CpGn.3	8.39	CD20Cre.CpGn
Xbp1flox.C45n.1	9.28	Xbp1flox.C45n
Xbp1flox.C45n.2	9.06	Xbp1flox.C45n
Xbp1flox.C45n.3	9.22	Xbp1flox.C45n
Xbp1flox.C45n.4	9.29	Xbp1flox.C45n
Xbp1flox.C45n.5	9.16	Xbp1flox.C45n
CD20Cre.C45n.1	9.74	CD20Cre.C45n
CD20Cre.C45n.2	9.28	CD20Cre.C45n
CD20Cre.C45n.3	9.66	CD20Cre.C45n
Xbp1flox.C45p.1	9.78	Xbp1flox.C45p
Xbp1flox.C45p.2	9.36	Xbp1flox.C45p
Xbp1flox.C45p.3	9.66	Xbp1flox.C45p
Xbp1flox.C45p.4	9.8	Xbp1flox.C45p
Xbp1flox.C45p.5	9.67	Xbp1flox.C45p
CD20Cre.C45p.1	10.35	CD20Cre.C45p
CD20Cre.C45p.2	9.98	CD20Cre.C45p
CD20Cre.C45p.3	10.37	CD20Cre.C45p
Edem1
sample	log2exp	group
Xbp1flox.FO_B.1	4.39	Xbp1flox.FO_B
Xbp1flox.FO_B.2	3.96	Xbp1flox.FO_B
Xbp1flox.FO_B.3	4.17	Xbp1flox.FO_B
Xbp1flox.FO_B.4	4.36	Xbp1flox.FO_B
Xbp1flox.FO_B.5	3.76	Xbp1flox.FO_B
CD20Cre.FO_B.1	4.05	CD20Cre.FO_B
CD20Cre.FO_B.2	4.27	CD20Cre.FO_B
CD20Cre.FO_B.3	3.91	CD20Cre.FO_B
Xbp1flox.CpGn.1	5.63	Xbp1flox.CpGn
Xbp1flox.CpGn.2	5.75	Xbp1flox.CpGn
Xbp1flox.CpGn.3	5.67	Xbp1flox.CpGn
Xbp1flox.CpGn.4	5.6	Xbp1flox.CpGn
Xbp1flox.CpGn.5	5.47	Xbp1flox.CpGn
CD20Cre.CpGn.1	5.57	CD20Cre.CpGn
CD20Cre.CpGn.2	5.24	CD20Cre.CpGn
CD20Cre.CpGn.3	5.27	CD20Cre.CpGn
Xbp1flox.C45n.1	5.37	Xbp1flox.C45n
Xbp1flox.C45n.2	5.82	Xbp1flox.C45n
Xbp1flox.C45n.3	5.72	Xbp1flox.C45n
Xbp1flox.C45n.4	5.53	Xbp1flox.C45n
Xbp1flox.C45n.5	5.59	Xbp1flox.C45n
CD20Cre.C45n.1	6.41	CD20Cre.C45n
CD20Cre.C45n.2	5.64	CD20Cre.C45n
CD20Cre.C45n.3	6.06	CD20Cre.C45n
Xbp1flox.C45p.1	6.09	Xbp1flox.C45p
Xbp1flox.C45p.2	5.92	Xbp1flox.C45p
Xbp1flox.C45p.3	6.17	Xbp1flox.C45p
Xbp1flox.C45p.4	6.18	Xbp1flox.C45p
Xbp1flox.C45p.5	6.08	Xbp1flox.C45p
CD20Cre.C45p.1	6.88	CD20Cre.C45p
CD20Cre.C45p.2	6.26	CD20Cre.C45p
CD20Cre.C45p.3	6.97	CD20Cre.C45p

## Sheet: Figure 7c
Slc1a4
sample	log2exp	group
FO.Rp.0h.neg.1	0.103	FO.Rp.0h.neg
FO.Rp.0h.neg.2	0.14	FO.Rp.0h.neg
FO.Rp.0h.neg.3	0.174	FO.Rp.0h.neg
FO.Cr.0h.neg.1	0.118	FO.Cr.0h.neg
FO.Cr.0h.neg.2	0.453	FO.Cr.0h.neg
FO.Cr.0h.neg.3	0.91	FO.Cr.0h.neg
FO.Rp.24h.neg.1	2.261	FO.Rp.24h.neg
FO.Rp.24h.neg.2	2.755	FO.Rp.24h.neg
FO.Rp.24h.neg.3	3.705	FO.Rp.24h.neg
FO.Cr.24h.neg.1	3.958	FO.Cr.24h.neg
FO.Cr.24h.neg.2	3.38	FO.Cr.24h.neg
FO.Cr.24h.neg.3	4.542	FO.Cr.24h.neg
FO.Rp.48h.neg.1	0.629	FO.Rp.48h.neg
FO.Rp.48h.neg.2	0.572	FO.Rp.48h.neg
FO.Rp.48h.neg.3	1.188	FO.Rp.48h.neg
FO.Cr.48h.neg.1	2.674	FO.Cr.48h.neg
FO.Cr.48h.neg.2	2.239	FO.Cr.48h.neg
FO.Cr.48h.neg.3	2.632	FO.Cr.48h.neg
FO.Rp.72h.neg.1	0.422	FO.Rp.72h.neg
FO.Rp.72h.neg.2	0.374	FO.Rp.72h.neg
FO.Rp.72h.neg.3	1.064	FO.Rp.72h.neg
FO.Cr.72h.neg.1	2.939	FO.Cr.72h.neg
FO.Cr.72h.neg.2	2.479	FO.Cr.72h.neg
FO.Cr.72h.neg.3	2.481	FO.Cr.72h.neg
FO.Cr.72h.pos.1	1.909	FO.Cr.72h.pos
FO.Cr.72h.pos.2	2.31	FO.Cr.72h.pos
FO.Cr.72h.pos.3	2.474	FO.Cr.72h.pos
Slc7a5
sample	log2exp	group
FO.Rp.0h.neg.1	4.14	FO.Rp.0h.neg
FO.Rp.0h.neg.2	4.05	FO.Rp.0h.neg
FO.Rp.0h.neg.3	3.7	FO.Rp.0h.neg
FO.Cr.0h.neg.1	4.28	FO.Cr.0h.neg
FO.Cr.0h.neg.2	3.98	FO.Cr.0h.neg
FO.Cr.0h.neg.3	4.19	FO.Cr.0h.neg
FO.Rp.24h.neg.1	6.44	FO.Rp.24h.neg
FO.Rp.24h.neg.2	6.82	FO.Rp.24h.neg
FO.Rp.24h.neg.3	7.56	FO.Rp.24h.neg
FO.Cr.24h.neg.1	7.82	FO.Cr.24h.neg
FO.Cr.24h.neg.2	7.48	FO.Cr.24h.neg
FO.Cr.24h.neg.3	8.25	FO.Cr.24h.neg
FO.Rp.48h.neg.1	5.3	FO.Rp.48h.neg
FO.Rp.48h.neg.2	5.49	FO.Rp.48h.neg
FO.Rp.48h.neg.3	5.84	FO.Rp.48h.neg
FO.Cr.48h.neg.1	7.02	FO.Cr.48h.neg
FO.Cr.48h.neg.2	6.81	FO.Cr.48h.neg
FO.Cr.48h.neg.3	7.29	FO.Cr.48h.neg
FO.Rp.72h.neg.1	5.37	FO.Rp.72h.neg
FO.Rp.72h.neg.2	5.41	FO.Rp.72h.neg
FO.Rp.72h.neg.3	5.37	FO.Rp.72h.neg
FO.Cr.72h.neg.1	6.94	FO.Cr.72h.neg
FO.Cr.72h.neg.2	6.86	FO.Cr.72h.neg
FO.Cr.72h.neg.3	6.8	FO.Cr.72h.neg
FO.Cr.72h.pos.1	7.49	FO.Cr.72h.pos
FO.Cr.72h.pos.2	7.55	FO.Cr.72h.pos
FO.Cr.72h.pos.3	7.77	FO.Cr.72h.pos
Iars
sample	log2exp	group
FO.Rp.0h.neg.1	5.02	FO.Rp.0h.neg
FO.Rp.0h.neg.2	5.58	FO.Rp.0h.neg
FO.Rp.0h.neg.3	4.85	FO.Rp.0h.neg
FO.Cr.0h.neg.1	5.14	FO.Cr.0h.neg
FO.Cr.0h.neg.2	5.34	FO.Cr.0h.neg
FO.Cr.0h.neg.3	4.96	FO.Cr.0h.neg
FO.Rp.24h.neg.1	6.75	FO.Rp.24h.neg
FO.Rp.24h.neg.2	6.91	FO.Rp.24h.neg
FO.Rp.24h.neg.3	7.25	FO.Rp.24h.neg
FO.Cr.24h.neg.1	7.47	FO.Cr.24h.neg
FO.Cr.24h.neg.2	7.33	FO.Cr.24h.neg
FO.Cr.24h.neg.3	7.67	FO.Cr.24h.neg
FO.Rp.48h.neg.1	5.66	FO.Rp.48h.neg
FO.Rp.48h.neg.2	5.81	FO.Rp.48h.neg
FO.Rp.48h.neg.3	5.81	FO.Rp.48h.neg
FO.Cr.48h.neg.1	6.62	FO.Cr.48h.neg
FO.Cr.48h.neg.2	6.51	FO.Cr.48h.neg
FO.Cr.48h.neg.3	6.65	FO.Cr.48h.neg
FO.Rp.72h.neg.1	5.69	FO.Rp.72h.neg
FO.Rp.72h.neg.2	5.56	FO.Rp.72h.neg
FO.Rp.72h.neg.3	5.57	FO.Rp.72h.neg
FO.Cr.72h.neg.1	6.48	FO.Cr.72h.neg
FO.Cr.72h.neg.2	6.31	FO.Cr.72h.neg
FO.Cr.72h.neg.3	6.53	FO.Cr.72h.neg
FO.Cr.72h.pos.1	5.72	FO.Cr.72h.pos
FO.Cr.72h.pos.2	5.92	FO.Cr.72h.pos
FO.Cr.72h.pos.3	6.07	FO.Cr.72h.pos
Mthfd2
sample	log2exp	group
FO.Rp.0h.neg.1	3.6	FO.Rp.0h.neg
FO.Rp.0h.neg.2	3.41	FO.Rp.0h.neg
FO.Rp.0h.neg.3	3.81	FO.Rp.0h.neg
FO.Cr.0h.neg.1	3.59	FO.Cr.0h.neg
FO.Cr.0h.neg.2	3.42	FO.Cr.0h.neg
FO.Cr.0h.neg.3	3.22	FO.Cr.0h.neg
FO.Rp.24h.neg.1	6.13	FO.Rp.24h.neg
FO.Rp.24h.neg.2	6.61	FO.Rp.24h.neg
FO.Rp.24h.neg.3	7.44	FO.Rp.24h.neg
FO.Cr.24h.neg.1	7.76	FO.Cr.24h.neg
FO.Cr.24h.neg.2	7.41	FO.Cr.24h.neg
FO.Cr.24h.neg.3	8.12	FO.Cr.24h.neg
FO.Rp.48h.neg.1	5.41	FO.Rp.48h.neg
FO.Rp.48h.neg.2	5.32	FO.Rp.48h.neg
FO.Rp.48h.neg.3	5.78	FO.Rp.48h.neg
FO.Cr.48h.neg.1	6.67	FO.Cr.48h.neg
FO.Cr.48h.neg.2	6.54	FO.Cr.48h.neg
FO.Cr.48h.neg.3	7.03	FO.Cr.48h.neg
FO.Rp.72h.neg.1	5.11	FO.Rp.72h.neg
FO.Rp.72h.neg.2	5.23	FO.Rp.72h.neg
FO.Rp.72h.neg.3	5.07	FO.Rp.72h.neg
FO.Cr.72h.neg.1	6.62	FO.Cr.72h.neg
FO.Cr.72h.neg.2	6.59	FO.Cr.72h.neg
FO.Cr.72h.neg.3	6.78	FO.Cr.72h.neg
FO.Cr.72h.pos.1	6.36	FO.Cr.72h.pos
FO.Cr.72h.pos.2	6.29	FO.Cr.72h.pos
FO.Cr.72h.pos.3	6.4	FO.Cr.72h.pos
Chac1
sample	log2exp	group
FO.Rp.0h.neg.1	0	FO.Rp.0h.neg
FO.Rp.0h.neg.2	0.341	FO.Rp.0h.neg
FO.Rp.0h.neg.3	0	FO.Rp.0h.neg
FO.Cr.0h.neg.1	0.291	FO.Cr.0h.neg
FO.Cr.0h.neg.2	0.407	FO.Cr.0h.neg
FO.Cr.0h.neg.3	0	FO.Cr.0h.neg
FO.Rp.24h.neg.1	2.912	FO.Rp.24h.neg
FO.Rp.24h.neg.2	3.626	FO.Rp.24h.neg
FO.Rp.24h.neg.3	5.338	FO.Rp.24h.neg
FO.Cr.24h.neg.1	5.403	FO.Cr.24h.neg
FO.Cr.24h.neg.2	4.68	FO.Cr.24h.neg
FO.Cr.24h.neg.3	6.356	FO.Cr.24h.neg
FO.Rp.48h.neg.1	0.777	FO.Rp.48h.neg
FO.Rp.48h.neg.2	1.078	FO.Rp.48h.neg
FO.Rp.48h.neg.3	2.164	FO.Rp.48h.neg
FO.Cr.48h.neg.1	3.667	FO.Cr.48h.neg
FO.Cr.48h.neg.2	3.106	FO.Cr.48h.neg
FO.Cr.48h.neg.3	4.129	FO.Cr.48h.neg
FO.Rp.72h.neg.1	0.113	FO.Rp.72h.neg
FO.Rp.72h.neg.2	0.694	FO.Rp.72h.neg
FO.Rp.72h.neg.3	1.193	FO.Rp.72h.neg
FO.Cr.72h.neg.1	3.881	FO.Cr.72h.neg
FO.Cr.72h.neg.2	3.617	FO.Cr.72h.neg
FO.Cr.72h.neg.3	3.182	FO.Cr.72h.neg
FO.Cr.72h.pos.1	4.104	FO.Cr.72h.pos
FO.Cr.72h.pos.2	4.165	FO.Cr.72h.pos
FO.Cr.72h.pos.3	4.006	FO.Cr.72h.pos
Psat1
sample	log2exp	group
FO.Rp.0h.neg.1	3.29	FO.Rp.0h.neg
FO.Rp.0h.neg.2	3.73	FO.Rp.0h.neg
FO.Rp.0h.neg.3	4.19	FO.Rp.0h.neg
FO.Cr.0h.neg.1	3.06	FO.Cr.0h.neg
FO.Cr.0h.neg.2	3.24	FO.Cr.0h.neg
FO.Cr.0h.neg.3	3.56	FO.Cr.0h.neg
FO.Rp.24h.neg.1	6.32	FO.Rp.24h.neg
FO.Rp.24h.neg.2	6.85	FO.Rp.24h.neg
FO.Rp.24h.neg.3	7.52	FO.Rp.24h.neg
FO.Cr.24h.neg.1	8.07	FO.Cr.24h.neg
FO.Cr.24h.neg.2	7.55	FO.Cr.24h.neg
FO.Cr.24h.neg.3	8.05	FO.Cr.24h.neg
FO.Rp.48h.neg.1	5.85	FO.Rp.48h.neg
FO.Rp.48h.neg.2	5.93	FO.Rp.48h.neg
FO.Rp.48h.neg.3	6.1	FO.Rp.48h.neg
FO.Cr.48h.neg.1	7.13	FO.Cr.48h.neg
FO.Cr.48h.neg.2	6.9	FO.Cr.48h.neg
FO.Cr.48h.neg.3	7.36	FO.Cr.48h.neg
FO.Rp.72h.neg.1	5.76	FO.Rp.72h.neg
FO.Rp.72h.neg.2	5.55	FO.Rp.72h.neg
FO.Rp.72h.neg.3	5.8	FO.Rp.72h.neg
FO.Cr.72h.neg.1	6.89	FO.Cr.72h.neg
FO.Cr.72h.neg.2	6.76	FO.Cr.72h.neg
FO.Cr.72h.neg.3	7.07	FO.Cr.72h.neg
FO.Cr.72h.pos.1	6.92	FO.Cr.72h.pos
FO.Cr.72h.pos.2	7.08	FO.Cr.72h.pos
FO.Cr.72h.pos.3	7.23	FO.Cr.72h.pos
Asns
sample	log2exp	group
FO.Rp.0h.neg.1	0.504	FO.Rp.0h.neg
FO.Rp.0h.neg.2	0.826	FO.Rp.0h.neg
FO.Rp.0h.neg.3	1.327	FO.Rp.0h.neg
FO.Cr.0h.neg.1	1.323	FO.Cr.0h.neg
FO.Cr.0h.neg.2	0.767	FO.Cr.0h.neg
FO.Cr.0h.neg.3	0.758	FO.Cr.0h.neg
FO.Rp.24h.neg.1	4.473	FO.Rp.24h.neg
FO.Rp.24h.neg.2	5.559	FO.Rp.24h.neg
FO.Rp.24h.neg.3	6.515	FO.Rp.24h.neg
FO.Cr.24h.neg.1	7.383	FO.Cr.24h.neg
FO.Cr.24h.neg.2	6.325	FO.Cr.24h.neg
FO.Cr.24h.neg.3	7.303	FO.Cr.24h.neg
FO.Rp.48h.neg.1	2.969	FO.Rp.48h.neg
FO.Rp.48h.neg.2	3.39	FO.Rp.48h.neg
FO.Rp.48h.neg.3	3.759	FO.Rp.48h.neg
FO.Cr.48h.neg.1	6.339	FO.Cr.48h.neg
FO.Cr.48h.neg.2	5.578	FO.Cr.48h.neg
FO.Cr.48h.neg.3	6.816	FO.Cr.48h.neg
FO.Rp.72h.neg.1	3.438	FO.Rp.72h.neg
FO.Rp.72h.neg.2	3.462	FO.Rp.72h.neg
FO.Rp.72h.neg.3	3.996	FO.Rp.72h.neg
FO.Cr.72h.neg.1	6.991	FO.Cr.72h.neg
FO.Cr.72h.neg.2	6.865	FO.Cr.72h.neg
FO.Cr.72h.neg.3	6.743	FO.Cr.72h.neg
FO.Cr.72h.pos.1	6.998	FO.Cr.72h.pos
FO.Cr.72h.pos.2	7.126	FO.Cr.72h.pos
FO.Cr.72h.pos.3	7.24	FO.Cr.72h.pos
Ddit4
sample	log2exp	group
FO.Rp.0h.neg.1	5.02	FO.Rp.0h.neg
FO.Rp.0h.neg.2	5.56	FO.Rp.0h.neg
FO.Rp.0h.neg.3	4.83	FO.Rp.0h.neg
FO.Cr.0h.neg.1	4.15	FO.Cr.0h.neg
FO.Cr.0h.neg.2	5.07	FO.Cr.0h.neg
FO.Cr.0h.neg.3	5.23	FO.Cr.0h.neg
FO.Rp.24h.neg.1	2.81	FO.Rp.24h.neg
FO.Rp.24h.neg.2	3.36	FO.Rp.24h.neg
FO.Rp.24h.neg.3	4.23	FO.Rp.24h.neg
FO.Cr.24h.neg.1	4.3	FO.Cr.24h.neg
FO.Cr.24h.neg.2	4.27	FO.Cr.24h.neg
FO.Cr.24h.neg.3	5.14	FO.Cr.24h.neg
FO.Rp.48h.neg.1	4.26	FO.Rp.48h.neg
FO.Rp.48h.neg.2	4.05	FO.Rp.48h.neg
FO.Rp.48h.neg.3	4	FO.Rp.48h.neg
FO.Cr.48h.neg.1	5.03	FO.Cr.48h.neg
FO.Cr.48h.neg.2	4.55	FO.Cr.48h.neg
FO.Cr.48h.neg.3	4.64	FO.Cr.48h.neg
FO.Rp.72h.neg.1	4.04	FO.Rp.72h.neg
FO.Rp.72h.neg.2	4.31	FO.Rp.72h.neg
FO.Rp.72h.neg.3	3.88	FO.Rp.72h.neg
FO.Cr.72h.neg.1	5.52	FO.Cr.72h.neg
FO.Cr.72h.neg.2	5.4	FO.Cr.72h.neg
FO.Cr.72h.neg.3	4.78	FO.Cr.72h.neg
FO.Cr.72h.pos.1	4.76	FO.Cr.72h.pos
FO.Cr.72h.pos.2	4.47	FO.Cr.72h.pos
FO.Cr.72h.pos.3	4.67	FO.Cr.72h.pos
Hspa5
sample	log2exp	group
FO.Rp.0h.neg.1	9.13	FO.Rp.0h.neg
FO.Rp.0h.neg.2	9.22	FO.Rp.0h.neg
FO.Rp.0h.neg.3	9.41	FO.Rp.0h.neg
FO.Cr.0h.neg.1	9.28	FO.Cr.0h.neg
FO.Cr.0h.neg.2	8.92	FO.Cr.0h.neg
FO.Cr.0h.neg.3	9.11	FO.Cr.0h.neg
FO.Rp.24h.neg.1	10.59	FO.Rp.24h.neg
FO.Rp.24h.neg.2	10.29	FO.Rp.24h.neg
FO.Rp.24h.neg.3	10.33	FO.Rp.24h.neg
FO.Cr.24h.neg.1	10.48	FO.Cr.24h.neg
FO.Cr.24h.neg.2	10.57	FO.Cr.24h.neg
FO.Cr.24h.neg.3	10.44	FO.Cr.24h.neg
FO.Rp.48h.neg.1	9.58	FO.Rp.48h.neg
FO.Rp.48h.neg.2	9.49	FO.Rp.48h.neg
FO.Rp.48h.neg.3	9.43	FO.Rp.48h.neg
FO.Cr.48h.neg.1	10.26	FO.Cr.48h.neg
FO.Cr.48h.neg.2	10.29	FO.Cr.48h.neg
FO.Cr.48h.neg.3	10.39	FO.Cr.48h.neg
FO.Rp.72h.neg.1	10.06	FO.Rp.72h.neg
FO.Rp.72h.neg.2	9.94	FO.Rp.72h.neg
FO.Rp.72h.neg.3	9.97	FO.Rp.72h.neg
FO.Cr.72h.neg.1	10.3	FO.Cr.72h.neg
FO.Cr.72h.neg.2	10.28	FO.Cr.72h.neg
FO.Cr.72h.neg.3	10.49	FO.Cr.72h.neg
FO.Cr.72h.pos.1	11.09	FO.Cr.72h.pos
FO.Cr.72h.pos.2	11.09	FO.Cr.72h.pos
FO.Cr.72h.pos.3	11.22	FO.Cr.72h.pos
Dnajc3
sample	log2exp	group
FO.Rp.0h.neg.1	4.51	FO.Rp.0h.neg
FO.Rp.0h.neg.2	4.29	FO.Rp.0h.neg
FO.Rp.0h.neg.3	4.06	FO.Rp.0h.neg
FO.Cr.0h.neg.1	4.18	FO.Cr.0h.neg
FO.Cr.0h.neg.2	4.16	FO.Cr.0h.neg
FO.Cr.0h.neg.3	4.17	FO.Cr.0h.neg
FO.Rp.24h.neg.1	5.06	FO.Rp.24h.neg
FO.Rp.24h.neg.2	4.77	FO.Rp.24h.neg
FO.Rp.24h.neg.3	4.85	FO.Rp.24h.neg
FO.Cr.24h.neg.1	4.9	FO.Cr.24h.neg
FO.Cr.24h.neg.2	5.08	FO.Cr.24h.neg
FO.Cr.24h.neg.3	4.86	FO.Cr.24h.neg
FO.Rp.48h.neg.1	4.77	FO.Rp.48h.neg
FO.Rp.48h.neg.2	4.77	FO.Rp.48h.neg
FO.Rp.48h.neg.3	4.62	FO.Rp.48h.neg
FO.Cr.48h.neg.1	5.29	FO.Cr.48h.neg
FO.Cr.48h.neg.2	5.38	FO.Cr.48h.neg
FO.Cr.48h.neg.3	5.52	FO.Cr.48h.neg
FO.Rp.72h.neg.1	4.98	FO.Rp.72h.neg
FO.Rp.72h.neg.2	5.04	FO.Rp.72h.neg
FO.Rp.72h.neg.3	5.04	FO.Rp.72h.neg
FO.Cr.72h.neg.1	5.66	FO.Cr.72h.neg
FO.Cr.72h.neg.2	5.73	FO.Cr.72h.neg
FO.Cr.72h.neg.3	6.06	FO.Cr.72h.neg
FO.Cr.72h.pos.1	6.91	FO.Cr.72h.pos
FO.Cr.72h.pos.2	6.78	FO.Cr.72h.pos
FO.Cr.72h.pos.3	6.83	FO.Cr.72h.pos
Xbp1
sample	log2exp	group
FO.Rp.0h.neg.1	7	FO.Rp.0h.neg
FO.Rp.0h.neg.2	7.07	FO.Rp.0h.neg
FO.Rp.0h.neg.3	7.27	FO.Rp.0h.neg
FO.Cr.0h.neg.1	7.2	FO.Cr.0h.neg
FO.Cr.0h.neg.2	6.77	FO.Cr.0h.neg
FO.Cr.0h.neg.3	7.06	FO.Cr.0h.neg
FO.Rp.24h.neg.1	9.17	FO.Rp.24h.neg
FO.Rp.24h.neg.2	9.03	FO.Rp.24h.neg
FO.Rp.24h.neg.3	8.94	FO.Rp.24h.neg
FO.Cr.24h.neg.1	9.06	FO.Cr.24h.neg
FO.Cr.24h.neg.2	9	FO.Cr.24h.neg
FO.Cr.24h.neg.3	8.88	FO.Cr.24h.neg
FO.Rp.48h.neg.1	9.55	FO.Rp.48h.neg
FO.Rp.48h.neg.2	9.53	FO.Rp.48h.neg
FO.Rp.48h.neg.3	9.5	FO.Rp.48h.neg
FO.Cr.48h.neg.1	9.91	FO.Cr.48h.neg
FO.Cr.48h.neg.2	9.82	FO.Cr.48h.neg
FO.Cr.48h.neg.3	9.64	FO.Cr.48h.neg
FO.Rp.72h.neg.1	9.69	FO.Rp.72h.neg
FO.Rp.72h.neg.2	9.41	FO.Rp.72h.neg
FO.Rp.72h.neg.3	9.44	FO.Rp.72h.neg
FO.Cr.72h.neg.1	10.35	FO.Cr.72h.neg
FO.Cr.72h.neg.2	10.33	FO.Cr.72h.neg
FO.Cr.72h.neg.3	10.14	FO.Cr.72h.neg
FO.Cr.72h.pos.1	11.4	FO.Cr.72h.pos
FO.Cr.72h.pos.2	11.42	FO.Cr.72h.pos
FO.Cr.72h.pos.3	11.52	FO.Cr.72h.pos
Ero1l
sample	log2exp	group
FO.Rp.0h.neg.1	4.03	FO.Rp.0h.neg
FO.Rp.0h.neg.2	4.05	FO.Rp.0h.neg
FO.Rp.0h.neg.3	3.99	FO.Rp.0h.neg
FO.Cr.0h.neg.1	3.73	FO.Cr.0h.neg
FO.Cr.0h.neg.2	3.59	FO.Cr.0h.neg
FO.Cr.0h.neg.3	3.58	FO.Cr.0h.neg
FO.Rp.24h.neg.1	4.54	FO.Rp.24h.neg
FO.Rp.24h.neg.2	4.42	FO.Rp.24h.neg
FO.Rp.24h.neg.3	4.52	FO.Rp.24h.neg
FO.Cr.24h.neg.1	4.63	FO.Cr.24h.neg
FO.Cr.24h.neg.2	4.63	FO.Cr.24h.neg
FO.Cr.24h.neg.3	4.88	FO.Cr.24h.neg
FO.Rp.48h.neg.1	3.64	FO.Rp.48h.neg
FO.Rp.48h.neg.2	4.07	FO.Rp.48h.neg
FO.Rp.48h.neg.3	3.63	FO.Rp.48h.neg
FO.Cr.48h.neg.1	4.63	FO.Cr.48h.neg
FO.Cr.48h.neg.2	4.35	FO.Cr.48h.neg
FO.Cr.48h.neg.3	4.59	FO.Cr.48h.neg
FO.Rp.72h.neg.1	4.1	FO.Rp.72h.neg
FO.Rp.72h.neg.2	4.08	FO.Rp.72h.neg
FO.Rp.72h.neg.3	4.07	FO.Rp.72h.neg
FO.Cr.72h.neg.1	4.78	FO.Cr.72h.neg
FO.Cr.72h.neg.2	4.67	FO.Cr.72h.neg
FO.Cr.72h.neg.3	4.84	FO.Cr.72h.neg
FO.Cr.72h.pos.1	5.5	FO.Cr.72h.pos
FO.Cr.72h.pos.2	5.47	FO.Cr.72h.pos
FO.Cr.72h.pos.3	5.57	FO.Cr.72h.pos
Pdia6
sample	log2exp	group
FO.Rp.0h.neg.1	7.15	FO.Rp.0h.neg
FO.Rp.0h.neg.2	7.11	FO.Rp.0h.neg
FO.Rp.0h.neg.3	7.32	FO.Rp.0h.neg
FO.Cr.0h.neg.1	7.33	FO.Cr.0h.neg
FO.Cr.0h.neg.2	7.2	FO.Cr.0h.neg
FO.Cr.0h.neg.3	7.53	FO.Cr.0h.neg
FO.Rp.24h.neg.1	9.33	FO.Rp.24h.neg
FO.Rp.24h.neg.2	8.99	FO.Rp.24h.neg
FO.Rp.24h.neg.3	8.92	FO.Rp.24h.neg
FO.Cr.24h.neg.1	9.27	FO.Cr.24h.neg
FO.Cr.24h.neg.2	9.37	FO.Cr.24h.neg
FO.Cr.24h.neg.3	9.03	FO.Cr.24h.neg
FO.Rp.48h.neg.1	8.63	FO.Rp.48h.neg
FO.Rp.48h.neg.2	8.53	FO.Rp.48h.neg
FO.Rp.48h.neg.3	8.48	FO.Rp.48h.neg
FO.Cr.48h.neg.1	9.25	FO.Cr.48h.neg
FO.Cr.48h.neg.2	9.33	FO.Cr.48h.neg
FO.Cr.48h.neg.3	9.4	FO.Cr.48h.neg
FO.Rp.72h.neg.1	9.29	FO.Rp.72h.neg
FO.Rp.72h.neg.2	9.02	FO.Rp.72h.neg
FO.Rp.72h.neg.3	9.21	FO.Rp.72h.neg
FO.Cr.72h.neg.1	9.49	FO.Cr.72h.neg
FO.Cr.72h.neg.2	9.51	FO.Cr.72h.neg
FO.Cr.72h.neg.3	9.53	FO.Cr.72h.neg
FO.Cr.72h.pos.1	10.59	FO.Cr.72h.pos
FO.Cr.72h.pos.2	10.68	FO.Cr.72h.pos
FO.Cr.72h.pos.3	10.69	FO.Cr.72h.pos
Vegfa
sample	log2exp	group
FO.Rp.0h.neg.1	1.74	FO.Rp.0h.neg
FO.Rp.0h.neg.2	1.89	FO.Rp.0h.neg
FO.Rp.0h.neg.3	2.22	FO.Rp.0h.neg
FO.Cr.0h.neg.1	2.65	FO.Cr.0h.neg
FO.Cr.0h.neg.2	2.34	FO.Cr.0h.neg
FO.Cr.0h.neg.3	1.74	FO.Cr.0h.neg
FO.Rp.24h.neg.1	1.39	FO.Rp.24h.neg
FO.Rp.24h.neg.2	2.91	FO.Rp.24h.neg
FO.Rp.24h.neg.3	4.03	FO.Rp.24h.neg
FO.Cr.24h.neg.1	4.29	FO.Cr.24h.neg
FO.Cr.24h.neg.2	3.98	FO.Cr.24h.neg
FO.Cr.24h.neg.3	5.35	FO.Cr.24h.neg
FO.Rp.48h.neg.1	2.6	FO.Rp.48h.neg
FO.Rp.48h.neg.2	2.85	FO.Rp.48h.neg
FO.Rp.48h.neg.3	3.15	FO.Rp.48h.neg
FO.Cr.48h.neg.1	5.34	FO.Cr.48h.neg
FO.Cr.48h.neg.2	4.26	FO.Cr.48h.neg
FO.Cr.48h.neg.3	4.84	FO.Cr.48h.neg
FO.Rp.72h.neg.1	3.35	FO.Rp.72h.neg
FO.Rp.72h.neg.2	3.17	FO.Rp.72h.neg
FO.Rp.72h.neg.3	2	FO.Rp.72h.neg
FO.Cr.72h.neg.1	5.33	FO.Cr.72h.neg
FO.Cr.72h.neg.2	4.93	FO.Cr.72h.neg
FO.Cr.72h.neg.3	5.16	FO.Cr.72h.neg
FO.Cr.72h.pos.1	6.55	FO.Cr.72h.pos
FO.Cr.72h.pos.2	6.57	FO.Cr.72h.pos
FO.Cr.72h.pos.3	6.81	FO.Cr.72h.pos
Aldh18a1
sample	log2exp	group
FO.Rp.0h.neg.1	4.72	FO.Rp.0h.neg
FO.Rp.0h.neg.2	4.81	FO.Rp.0h.neg
FO.Rp.0h.neg.3	5.13	FO.Rp.0h.neg
FO.Cr.0h.neg.1	5.17	FO.Cr.0h.neg
FO.Cr.0h.neg.2	4.55	FO.Cr.0h.neg
FO.Cr.0h.neg.3	4.64	FO.Cr.0h.neg
FO.Rp.24h.neg.1	6.18	FO.Rp.24h.neg
FO.Rp.24h.neg.2	6.52	FO.Rp.24h.neg
FO.Rp.24h.neg.3	7.3	FO.Rp.24h.neg
FO.Cr.24h.neg.1	7.54	FO.Cr.24h.neg
FO.Cr.24h.neg.2	7.04	FO.Cr.24h.neg
FO.Cr.24h.neg.3	7.74	FO.Cr.24h.neg
FO.Rp.48h.neg.1	5.26	FO.Rp.48h.neg
FO.Rp.48h.neg.2	5.67	FO.Rp.48h.neg
FO.Rp.48h.neg.3	5.44	FO.Rp.48h.neg
FO.Cr.48h.neg.1	6.56	FO.Cr.48h.neg
FO.Cr.48h.neg.2	6.38	FO.Cr.48h.neg
FO.Cr.48h.neg.3	6.54	FO.Cr.48h.neg
FO.Rp.72h.neg.1	5.4	FO.Rp.72h.neg
FO.Rp.72h.neg.2	5.01	FO.Rp.72h.neg
FO.Rp.72h.neg.3	5.3	FO.Rp.72h.neg
FO.Cr.72h.neg.1	6.41	FO.Cr.72h.neg
FO.Cr.72h.neg.2	6.2	FO.Cr.72h.neg
FO.Cr.72h.neg.3	6.32	FO.Cr.72h.neg
FO.Cr.72h.pos.1	6.38	FO.Cr.72h.pos
FO.Cr.72h.pos.2	6.53	FO.Cr.72h.pos
FO.Cr.72h.pos.3	6.6	FO.Cr.72h.pos
Herpud1
sample	log2exp	group
FO.Rp.0h.neg.1	7.91	FO.Rp.0h.neg
FO.Rp.0h.neg.2	8.11	FO.Rp.0h.neg
FO.Rp.0h.neg.3	8.22	FO.Rp.0h.neg
FO.Cr.0h.neg.1	8.12	FO.Cr.0h.neg
FO.Cr.0h.neg.2	7.87	FO.Cr.0h.neg
FO.Cr.0h.neg.3	8.05	FO.Cr.0h.neg
FO.Rp.24h.neg.1	7.76	FO.Rp.24h.neg
FO.Rp.24h.neg.2	7.6	FO.Rp.24h.neg
FO.Rp.24h.neg.3	7.93	FO.Rp.24h.neg
FO.Cr.24h.neg.1	8.28	FO.Cr.24h.neg
FO.Cr.24h.neg.2	8.05	FO.Cr.24h.neg
FO.Cr.24h.neg.3	8.44	FO.Cr.24h.neg
FO.Rp.48h.neg.1	7.19	FO.Rp.48h.neg
FO.Rp.48h.neg.2	7.17	FO.Rp.48h.neg
FO.Rp.48h.neg.3	7.15	FO.Rp.48h.neg
FO.Cr.48h.neg.1	7.88	FO.Cr.48h.neg
FO.Cr.48h.neg.2	7.84	FO.Cr.48h.neg
FO.Cr.48h.neg.3	7.98	FO.Cr.48h.neg
FO.Rp.72h.neg.1	7.36	FO.Rp.72h.neg
FO.Rp.72h.neg.2	7.28	FO.Rp.72h.neg
FO.Rp.72h.neg.3	6.99	FO.Rp.72h.neg
FO.Cr.72h.neg.1	8.13	FO.Cr.72h.neg
FO.Cr.72h.neg.2	8.06	FO.Cr.72h.neg
FO.Cr.72h.neg.3	7.83	FO.Cr.72h.neg
FO.Cr.72h.pos.1	8.57	FO.Cr.72h.pos
FO.Cr.72h.pos.2	8.57	FO.Cr.72h.pos
FO.Cr.72h.pos.3	8.47	FO.Cr.72h.pos
Eif4ebp1
sample	log2exp	group
FO.Rp.0h.neg.1	4.55	FO.Rp.0h.neg
FO.Rp.0h.neg.2	4.31	FO.Rp.0h.neg
FO.Rp.0h.neg.3	4.78	FO.Rp.0h.neg
FO.Cr.0h.neg.1	4.73	FO.Cr.0h.neg
FO.Cr.0h.neg.2	4.74	FO.Cr.0h.neg
FO.Cr.0h.neg.3	4.4	FO.Cr.0h.neg
FO.Rp.24h.neg.1	5.26	FO.Rp.24h.neg
FO.Rp.24h.neg.2	5.55	FO.Rp.24h.neg
FO.Rp.24h.neg.3	6.62	FO.Rp.24h.neg
FO.Cr.24h.neg.1	6.74	FO.Cr.24h.neg
FO.Cr.24h.neg.2	6.4	FO.Cr.24h.neg
FO.Cr.24h.neg.3	7.11	FO.Cr.24h.neg
FO.Rp.48h.neg.1	4.31	FO.Rp.48h.neg
FO.Rp.48h.neg.2	4.43	FO.Rp.48h.neg
FO.Rp.48h.neg.3	4.55	FO.Rp.48h.neg
FO.Cr.48h.neg.1	5.28	FO.Cr.48h.neg
FO.Cr.48h.neg.2	4.75	FO.Cr.48h.neg
FO.Cr.48h.neg.3	5.68	FO.Cr.48h.neg
FO.Rp.72h.neg.1	4.5	FO.Rp.72h.neg
FO.Rp.72h.neg.2	4.37	FO.Rp.72h.neg
FO.Rp.72h.neg.3	4.58	FO.Rp.72h.neg
FO.Cr.72h.neg.1	5.33	FO.Cr.72h.neg
FO.Cr.72h.neg.2	5.3	FO.Cr.72h.neg
FO.Cr.72h.neg.3	5.35	FO.Cr.72h.neg
FO.Cr.72h.pos.1	5.19	FO.Cr.72h.pos
FO.Cr.72h.pos.2	5.23	FO.Cr.72h.pos
FO.Cr.72h.pos.3	5.23	FO.Cr.72h.pos
Kdelr3
sample	log2exp	group
FO.Rp.0h.neg.1	0.157	FO.Rp.0h.neg
FO.Rp.0h.neg.2	0.145	FO.Rp.0h.neg
FO.Rp.0h.neg.3	0.182	FO.Rp.0h.neg
FO.Cr.0h.neg.1	0	FO.Cr.0h.neg
FO.Cr.0h.neg.2	0	FO.Cr.0h.neg
FO.Cr.0h.neg.3	0	FO.Cr.0h.neg
FO.Rp.24h.neg.1	0	FO.Rp.24h.neg
FO.Rp.24h.neg.2	0	FO.Rp.24h.neg
FO.Rp.24h.neg.3	0	FO.Rp.24h.neg
FO.Cr.24h.neg.1	0	FO.Cr.24h.neg
FO.Cr.24h.neg.2	0	FO.Cr.24h.neg
FO.Cr.24h.neg.3	0	FO.Cr.24h.neg
FO.Rp.48h.neg.1	0.118	FO.Rp.48h.neg
FO.Rp.48h.neg.2	0.648	FO.Rp.48h.neg
FO.Rp.48h.neg.3	0	FO.Rp.48h.neg
FO.Cr.48h.neg.1	0.402	FO.Cr.48h.neg
FO.Cr.48h.neg.2	0.568	FO.Cr.48h.neg
FO.Cr.48h.neg.3	0.956	FO.Cr.48h.neg
FO.Rp.72h.neg.1	0.257	FO.Rp.72h.neg
FO.Rp.72h.neg.2	0.244	FO.Rp.72h.neg
FO.Rp.72h.neg.3	0.524	FO.Rp.72h.neg
FO.Cr.72h.neg.1	2.447	FO.Cr.72h.neg
FO.Cr.72h.neg.2	1.167	FO.Cr.72h.neg
FO.Cr.72h.neg.3	2.19	FO.Cr.72h.neg
FO.Cr.72h.pos.1	4.425	FO.Cr.72h.pos
FO.Cr.72h.pos.2	4.475	FO.Cr.72h.pos
FO.Cr.72h.pos.3	4.549	FO.Cr.72h.pos

## Sheet: Sup Fig 1a
	Unstim			IL-4			IL-5			IL-4,5			CpG			CpG + IL-4			CpG + IL-5			CpG + IL-4,5			LPS			LPS + IL-4			LPS + IL-5			LPS + IL-4,5
live	12.7	13.7	13.3	60.7	61.7	60.4	19.8	18.9	19	61.4	60.8	62.4	61.3	58.1	55	49.7	47.8	48.3	57.8	59.5	57.2	46.8	49.1	48.1	50.7	50.1	52.6	60.4	62.6	66.5	50.1	49.4	52.4	61.6	61.1	65.8
	Unstim			IL-4			IL-5			IL-4,5			CpG			CpG + IL-4			CpG + IL-5			CpG + IL-4,5			LPS			LPS + IL-4			LPS + IL-5			LPS + IL-4,5
Divided	3.046	3.554	2.875	1.62	1.78	1.856	7.589	7.143	7.56	4.456	4.164	4.174	84.18	84.356	84.48	61.93	61.75	59.654	87.53	87.83	88.227	73.45	71.09	72.81	68.349	66.7	67.8	60.926	74.486	72.749	70.87	66.62	68.47	73.4	73.33	73.954
	Unstim			IL-4			IL-5			IL-4,5			CpG			CpG + IL-4			CpG + IL-5			CpG + IL-4,5			LPS			LPS + IL-4			LPS + IL-5			LPS + IL-4,5
PC	0.076	0.12	0.15	0.032	0.063	0.18	0.84	0.48	0.68	0.5	0.5	0.82	0.98	0.72	0.93	1.52	1.44	1.46	5.55	6.36	6.1	10.1	11.2	11.1	3.32	2.96	2.77	0.18	0.39	0.32	3.82	3.78	3.06	2.16	1.43	1.63

[truncated: 6 more sheets: Sup Fig 3a, Sup Fig 3b, Sup Fig 3d, Sup Fig 5c, Sup Fig 7b, Sup Fig 7c]
